# Supplementary material for: Pictorial key to species of the genus Ropalidia Guérin-Méneville, 1831 (Hymenoptera, Vespidae) from China, with description of one new species
Source: Zookeys. 2014 Mar 19;(391):1–35. doi: 10.3897/zookeys.391.6606 (PMC3974441; doi:10.3897/zookeys.391.6606)
Supplement: XML Treatment for Ropalidia artifex [file zookeys.391.6606-treatment1.xml]

<!DOCTYPE tp:taxon-treatment
  PUBLIC "-//TaxonX//DTD Taxonomic Treatment Publishing DTD v0 20100105//EN" "tax-treatment-NSO.dtd">
<tp:taxon-treatment xmlns:tp="http://www.plazi.org/taxpub"><tp:treatment-meta><mixed-citation publication-type="journal"><person-group><name><surname>Tan</surname><given-names>Jiang-Li</given-names></name><name><surname>Van Achterberg</surname><given-names>Kees</given-names></name><name><surname>Chen</surname><given-names>Xue-Xin</given-names></name></person-group><article-title>Pictorial key to species of the genus <italic>Ropalidia</italic> Guérin-Méneville, 1831 (Hymenoptera, Vespidae) from China, with description of one new species</article-title><source>Zookeys</source><day>19</day><month>3</month><year>2014</year><volume>2014</volume><issue>391</issue><fpage>1</fpage><lpage>35</lpage><pub-id pub-id-type="doi">10.3897/zookeys.391.6606</pub-id></mixed-citation></tp:treatment-meta><tp:nomenclature><tp:taxon-name>
                        <tp:taxon-name-part taxon-name-part-type="genus">Ropalidia</tp:taxon-name-part>
                        <tp:taxon-name-part taxon-name-part-type="species">artifex</tp:taxon-name-part>
                        <object-id xmlns:xlink="http://www.w3.org/1999/xlink" xlink:type="simple">http://species-id.net/wiki/Ropalidia_artifex</object-id>
                    </tp:taxon-name><tp:taxon-authority>(de Saussure, 1854)</tp:taxon-authority><tp:taxon-status xmlns:xlink="http://www.w3.org/1999/xlink" xlink:type="simple">rec. n.</tp:taxon-status><xref ref-type="fig" rid="F1">Figure 1A</xref><tp:nomenclature-citation-list><tp:nomenclature-citation><tp:taxon-name>Icaria artifex</tp:taxon-name><comment> de Saussure, 1854: 236. Type locality: Java.</comment></tp:nomenclature-citation><tp:nomenclature-citation><tp:taxon-name>Ropalidia artifex</tp:taxon-name><comment>; <xref ref-type="bibr" rid="B14">Dover 1931</xref>: 257.</comment></tp:nomenclature-citation><tp:nomenclature-citation><tp:taxon-name>Ropalidia artifex artifex</tp:taxon-name><comment>; <xref ref-type="bibr" rid="B58">van der Vecht 1941</xref>: 110.</comment></tp:nomenclature-citation><tp:nomenclature-citation><tp:taxon-name>Ropalidia artifex fuscata</tp:taxon-name><comment><xref ref-type="bibr" rid="B58">van der Vecht 1941</xref>: 136. Type locality: N. Sumatra.</comment></tp:nomenclature-citation></tp:nomenclature-citation-list></tp:nomenclature><tp:treatment-sec sec-type="Specimens examined"><title>Specimens examined.</title><p>CHINA: 3 ♀ (NWUM), Yaoqu, Mengla, Yunnan, 28–30.ix.2010, JL Tan; 1 ♀ (NWUM), Longmen, Shangyong, Yunnan, 26.ix.2010, JL Tan; 1 ♀ (ZJUH), Jinghong Forestry Park, Yunnan, 31.vii.2003, J Lu (no. 20045916); 5 ♀ (ZJUH), Fugong, Yunnan, 24.viii.2003, Q Li (no. 20046662, -4, -6, -8, -70); 1 ♀ (ZJUH), Mt. Youle, Yunnan,17.iv.1981, JH He (no. 811876); 1 ♀ (ZJUH), Shuangjiang, Yunnan, 21.iv.1981, coll. JH He (no. 813609); 2 ♀ + 8 ♂ (ZJUH), Tongzhong, Shiwandashan, Guangxi, 3.xii.2001, ZF Xu (no. 20029971–4, -77–79, -80–82). INDONESIA: 2 ♀ (RMNH), W. Java: Djampang Tengah, 1634, M Walsh; 1 ♂ (RMNH), Udjung Kulon, Tjidaon, Java, 29.xi.1951, AMR Wegner. VIETNAM: 1 ♀ (RMNH), S. Vietnam: Dak Lak, Chu Yang Sin N.P., 50 km S. Buon Ma Thuot, Krong K’Mar, 550–600 m, 23–25.x.2005, near rainforest, C van Achterberg &amp; R de Vries; 1 ♀ (RMNH), id., but 590–840 m, 22–26.x.2005, Malaise traps 13–23; 1 ♂ (RMNH), N. Vietnam: Viet Try, Thuong Cuu, near Thanh Son, <named-content xmlns:xlink="http://www.w3.org/1999/xlink" content-type="dwc:verbatimCoordinates" xlink:type="simple">20°59'N, 105°8'E</named-content>, 350–400 m, 12–16.x.1999, R de Vries. MYANMAR: 8 ♀ + 1 ♂ (RMNH), S. Shan state, Burma, 1500 m, Taunggyi, 1.viii–13.x.1934, R Malaise.</p><fig id="F1" position="float" orientation="portrait"><label>Figure 1.</label><caption><p><italic><tp:taxon-name>Ropalidia</tp:taxon-name></italic> spp., habitus (♀). <bold>A</bold> <italic><tp:taxon-name>Ropalidia artifex</tp:taxon-name></italic> (de Saussure, 1854) <bold>B</bold> <italic><tp:taxon-name>Ropalidia bicolorata</tp:taxon-name></italic> van der Vecht, 1962 <bold>C</bold> <italic><tp:taxon-name>Ropalidia cyathiformis</tp:taxon-name></italic> (Fabricius, 1804) <bold>D</bold> <italic><tp:taxon-name>Ropalidia fasciata</tp:taxon-name></italic> (Fabricius, 1804) <bold>E</bold> <italic><tp:taxon-name>Ropalidia flavopicta</tp:taxon-name></italic> (Smith, 1857) <bold>F</bold> <italic><tp:taxon-name>Ropalidia hongkongensis</tp:taxon-name></italic> (de Saussure, 1854)<bold>G</bold> <italic><tp:taxon-name>Ropalidia malaisei</tp:taxon-name></italic> van der Vecht, 1962 <bold>H</bold> <italic><tp:taxon-name>Ropalidia marginata</tp:taxon-name></italic> (Lepeletier, 1793) <bold>I</bold> <italic><tp:taxon-name>Ropalidia mathematica</tp:taxon-name></italic> (Smith, 1860) <bold>J</bold> <italic><tp:taxon-name>Ropalidia obscura</tp:taxon-name></italic> Gusenleitner, 1996.</p></caption><graphic xmlns:xlink="http://www.w3.org/1999/xlink" xlink:href="zookeys-391-001-g001.jpg" position="float" orientation="portrait" xlink:type="simple"/></fig></tp:treatment-sec><tp:treatment-sec sec-type="Remarks"><title>Remarks.</title><p>Some specimens have the apical margin of the second metasomal tergite flattened, not convex as in typical specimens. In the species <italic><tp:taxon-name>Ropalidia artifex</tp:taxon-name></italic>, there are two subspecies e.g. <italic><tp:taxon-name>Ropalidia artifex artifex</tp:taxon-name></italic> and <italic><tp:taxon-name>Ropalidia artifex fuscata</tp:taxon-name></italic> <xref ref-type="bibr" rid="B58">van der Vecht 1941</xref>. Up to date, no distinct morphological differences between them were found, and it is hard to formally treat them as two distinct species (<xref ref-type="bibr" rid="B59">van der Vecht 1962</xref>, <xref ref-type="bibr" rid="B44">Nguyen et al. 2006</xref>). The Chinese specimens belong all to <italic><tp:taxon-name>Ropalidia artifex artifex</tp:taxon-name></italic>.</p></tp:treatment-sec><tp:treatment-sec sec-type="Distribution"><title>Distribution.</title><p>China (Yunnan, Guangxi); Borneo; Java; Myanmar; Malay Peninsula; Sumatra; Vietnam (<xref ref-type="bibr" rid="B31">Kojima and Carpenter 1997</xref> and updated to 2006, <xref ref-type="bibr" rid="B44">Nguyen et al. 2006</xref>).</p></tp:treatment-sec><ref-list><ref id="B14"><mixed-citation xmlns:xlink="http://www.w3.org/1999/xlink" xlink:type="simple"><person-group><name name-style="western"><surname>Dover</surname><given-names>C</given-names></name></person-group> (<year>1931</year>) <article-title>The vespidae in the Federated Malay State Museums.</article-title><source>Journal of the Federated Malay State Museums</source><volume>16</volume>: <fpage>251</fpage>-<lpage>260</lpage>.</mixed-citation></ref><ref id="B58"><mixed-citation xmlns:xlink="http://www.w3.org/1999/xlink" xlink:type="simple"><person-group><name name-style="western"><surname>van der Vecht</surname><given-names>J</given-names></name></person-group> (<year>1941</year>) <article-title>The Indo-Australian species of the genus <italic>Ropalidia</italic> (= <italic>Icaria</italic>) (Hym., Vespidae) (first part).</article-title><source>Treubia</source><volume>18</volume>: <fpage>103</fpage>-<lpage>190</lpage>.</mixed-citation></ref><ref id="B59"><mixed-citation xmlns:xlink="http://www.w3.org/1999/xlink" xlink:type="simple"><person-group><name name-style="western"><surname>van der Vecht</surname><given-names>J</given-names></name></person-group> (<year>1962</year>) <article-title>The Indo-Australian species of the genus <italic>Ropalidia (Icaria)</italic> (Hymenoptera,Vespidae) (second part).</article-title><source>Zoologische Verhandelingen</source><volume>57</volume>: <fpage>1</fpage>-<lpage>72</lpage>.</mixed-citation></ref><ref id="B44"><mixed-citation xmlns:xlink="http://www.w3.org/1999/xlink" xlink:type="simple"><person-group><name name-style="western"><surname>Nguyen</surname><given-names>LTP</given-names></name><name name-style="western"><surname>Kojima</surname><given-names>J</given-names></name><name name-style="western"><surname>Saito</surname><given-names>F</given-names></name><name name-style="western"><surname>Carpenter</surname><given-names>JM</given-names></name></person-group> (<year>2006</year>) <article-title>Vespidae (Hymenoptera) of Vietnam 3: Synoptic key to Vietnamese species of the polistine genus <italic>Ropalidia</italic>, with notes on taxonomy and distribution.</article-title><source>Entomological Science</source><volume>9</volume>(<issue>1</issue>): <fpage>93</fpage>-<lpage>107</lpage>. doi: <ext-link ext-link-type="doi" xlink:href="10.1111/j.1479-8298.2006.00157.x" xlink:type="simple">10.1111/j.1479-8298.2006.00157.x</ext-link></mixed-citation></ref><ref id="B31"><mixed-citation xmlns:xlink="http://www.w3.org/1999/xlink" xlink:type="simple"><person-group><name name-style="western"><surname>Kojima</surname><given-names>J</given-names></name><name name-style="western"><surname>Carpenter</surname><given-names>JM</given-names></name></person-group> (<year>1997</year>) <article-title>Catalog of species in the polistine tribe Ropalidiini (Hymenoptera: Vespidae).</article-title><source>American Museum Novitates</source><volume>3199</volume>: <fpage>1</fpage>-<lpage>96</lpage>.</mixed-citation></ref></ref-list></tp:taxon-treatment>
