# Supplementary material for: Pictorial key to species of the genus Ropalidia Guérin-Méneville, 1831 (Hymenoptera, Vespidae) from China, with description of one new species
Source: Zookeys. 2014 Mar 19;(391):1–35. doi: 10.3897/zookeys.391.6606 (PMC3974441; doi:10.3897/zookeys.391.6606)
Supplement: XML Treatment for Ropalidia binghami [file zookeys.391.6606-treatment3.xml]

<!DOCTYPE tp:taxon-treatment
  PUBLIC "-//TaxonX//DTD Taxonomic Treatment Publishing DTD v0 20100105//EN" "tax-treatment-NSO.dtd">
<tp:taxon-treatment xmlns:tp="http://www.plazi.org/taxpub"><tp:treatment-meta><mixed-citation publication-type="journal"><person-group><name><surname>Tan</surname><given-names>Jiang-Li</given-names></name><name><surname>Van Achterberg</surname><given-names>Kees</given-names></name><name><surname>Chen</surname><given-names>Xue-Xin</given-names></name></person-group><article-title>Pictorial key to species of the genus <italic>Ropalidia</italic> Guérin-Méneville, 1831 (Hymenoptera, Vespidae) from China, with description of one new species</article-title><source>Zookeys</source><day>19</day><month>3</month><year>2014</year><volume>2014</volume><issue>391</issue><fpage>1</fpage><lpage>35</lpage><pub-id pub-id-type="doi">10.3897/zookeys.391.6606</pub-id></mixed-citation></tp:treatment-meta><tp:nomenclature><tp:taxon-name>
                        <tp:taxon-name-part taxon-name-part-type="genus">Ropalidia</tp:taxon-name-part>
                        <tp:taxon-name-part taxon-name-part-type="species">binghami</tp:taxon-name-part>
                        <object-id xmlns:xlink="http://www.w3.org/1999/xlink" xlink:type="simple">http://species-id.net/wiki/Ropalidia_binghami</object-id>
                    </tp:taxon-name><tp:taxon-authority>van der Vecht, 1941</tp:taxon-authority><tp:nomenclature-citation-list><tp:nomenclature-citation><tp:taxon-name>Icaria sumatrae</tp:taxon-name><comment>; Bingham, 1897: 387 (misidentification).</comment></tp:nomenclature-citation><tp:nomenclature-citation><tp:taxon-name>Ropalidia binghami</tp:taxon-name><comment> van der Vecht, 1941: 113. Type locality: Thailand (Siam).</comment></tp:nomenclature-citation><tp:nomenclature-citation><tp:taxon-name>Ropalidia binghami binghami</tp:taxon-name><comment>; <xref ref-type="bibr" rid="B59">van der Vecht 1962</xref>: 8.</comment></tp:nomenclature-citation><tp:nomenclature-citation><tp:taxon-name>Ropalidia sumatrae sumatrae</tp:taxon-name><comment>; <xref ref-type="bibr" rid="B42">Lee 1982</xref>: 88, <xref ref-type="bibr" rid="B43">1985</xref>: 50.</comment></tp:nomenclature-citation></tp:nomenclature-citation-list></tp:nomenclature><tp:treatment-sec sec-type="Specimens examined"><title>Specimens examined.</title><p>1 ♀, Luang Prabang, Hat Thoun, Siam, 10. xi.1917, RV De Salvaza (holotype, BMNH) 1♂, Mergui, Tenasserim, May 1890, CT Bingham (allotype, BMNH. “This specimen bears a label in Bingham’s handwriting: “<italic><tp:taxon-name>Icaria cotonata</tp:taxon-name></italic> White ♀”).</p></tp:treatment-sec><tp:treatment-sec sec-type="Remarks"><title>Remarks.</title><p>No specimens from China were available, but this species is included in the key because it has been listed for China by <xref ref-type="bibr" rid="B42">Lee (1982</xref>, <xref ref-type="bibr" rid="B43">1985</xref>) as <italic><tp:taxon-name>Ropalidia (Anthreneida) sumatrae sumatrae</tp:taxon-name></italic> (Weber). Considering the description and illustration of <xref ref-type="bibr" rid="B42">Lee (1982</xref>, <xref ref-type="bibr" rid="B43">1985</xref>), we agree with <xref ref-type="bibr" rid="B31">Kojima and Carpenter (1997)</xref> and <xref ref-type="bibr" rid="B30">Kojima (2006)</xref> that it most likely concerns <italic><tp:taxon-name>Ropalidia binghami</tp:taxon-name></italic> van der Vecht, 1941.</p></tp:treatment-sec><tp:treatment-sec sec-type="Distribution"><title>Distribution.</title><p>China (Guangdong); Myanmar; Thailand. (<xref ref-type="bibr" rid="B31">Kojima and Carpenter 1997</xref> and updated to 2006, <xref ref-type="bibr" rid="B42">Lee 1982</xref>, <xref ref-type="bibr" rid="B43">1985</xref>).</p></tp:treatment-sec><ref-list><ref id="B59"><mixed-citation xmlns:xlink="http://www.w3.org/1999/xlink" xlink:type="simple"><person-group><name name-style="western"><surname>van der Vecht</surname><given-names>J</given-names></name></person-group> (<year>1962</year>) <article-title>The Indo-Australian species of the genus <italic>Ropalidia (Icaria)</italic> (Hymenoptera,Vespidae) (second part).</article-title><source>Zoologische Verhandelingen</source><volume>57</volume>: <fpage>1</fpage>-<lpage>72</lpage>.</mixed-citation></ref><ref id="B42"><mixed-citation xmlns:xlink="http://www.w3.org/1999/xlink" xlink:type="simple"><person-group><name name-style="western"><surname>Lee</surname><given-names>TS</given-names></name></person-group> (<year>1982</year>) <source>Hornets from agricultural regions of China (Hymenoptera: Vespoidea)</source>. <publisher-name>Agriculture Publishing House</publisher-name>, <publisher-loc>Beijing</publisher-loc>. <comment>[In Chinese]</comment></mixed-citation></ref><ref id="B43"><mixed-citation xmlns:xlink="http://www.w3.org/1999/xlink" xlink:type="simple"><person-group><name name-style="western"><surname>Lee</surname><given-names>TS</given-names></name></person-group> (<year>1985</year>) <source>Fauna of China Economical Insect</source> (<volume>vol. 30</volume>). <chapter-title>Vespoidea</chapter-title>. <publisher-name>China Science Press</publisher-name>, <publisher-loc>Beijing</publisher-loc>. <comment>[In Chinese]</comment></mixed-citation></ref><ref id="B31"><mixed-citation xmlns:xlink="http://www.w3.org/1999/xlink" xlink:type="simple"><person-group><name name-style="western"><surname>Kojima</surname><given-names>J</given-names></name><name name-style="western"><surname>Carpenter</surname><given-names>JM</given-names></name></person-group> (<year>1997</year>) <article-title>Catalog of species in the polistine tribe Ropalidiini (Hymenoptera: Vespidae).</article-title><source>American Museum Novitates</source><volume>3199</volume>: <fpage>1</fpage>-<lpage>96</lpage>.</mixed-citation></ref><ref id="B30"><mixed-citation xmlns:xlink="http://www.w3.org/1999/xlink" xlink:type="simple"><person-group><name name-style="western"><surname>Kojima</surname><given-names>J</given-names></name></person-group> (<year>2006</year>) <source>Checklist and/or catalog of social wasps</source>. <ext-link ext-link-type="uri" xlink:href="http://www.ipc.ibaraki.ac.jp/~jkrte/wasp/list.html" xlink:type="simple">http://www.ipc.ibaraki.ac.jp/~jkrte/wasp/list.html</ext-link></mixed-citation></ref></ref-list></tp:taxon-treatment>
