# Supplementary material for: Pictorial key to species of the genus Ropalidia Guérin-Méneville, 1831 (Hymenoptera, Vespidae) from China, with description of one new species
Source: Zookeys. 2014 Mar 19;(391):1–35. doi: 10.3897/zookeys.391.6606 (PMC3974441; doi:10.3897/zookeys.391.6606)
Supplement: XML Treatment for Ropalidia birmanica [file zookeys.391.6606-treatment4.xml]

<!DOCTYPE tp:taxon-treatment
  PUBLIC "-//TaxonX//DTD Taxonomic Treatment Publishing DTD v0 20100105//EN" "tax-treatment-NSO.dtd">
<tp:taxon-treatment xmlns:tp="http://www.plazi.org/taxpub"><tp:treatment-meta><mixed-citation publication-type="journal"><person-group><name><surname>Tan</surname><given-names>Jiang-Li</given-names></name><name><surname>Van Achterberg</surname><given-names>Kees</given-names></name><name><surname>Chen</surname><given-names>Xue-Xin</given-names></name></person-group><article-title>Pictorial key to species of the genus <italic>Ropalidia</italic> Guérin-Méneville, 1831 (Hymenoptera, Vespidae) from China, with description of one new species</article-title><source>Zookeys</source><day>19</day><month>3</month><year>2014</year><volume>2014</volume><issue>391</issue><fpage>1</fpage><lpage>35</lpage><pub-id pub-id-type="doi">10.3897/zookeys.391.6606</pub-id></mixed-citation></tp:treatment-meta><tp:nomenclature><tp:taxon-name>
                        <tp:taxon-name-part taxon-name-part-type="genus">Ropalidia</tp:taxon-name-part>
                        <tp:taxon-name-part taxon-name-part-type="species">birmanica</tp:taxon-name-part>
                        <object-id xmlns:xlink="http://www.w3.org/1999/xlink" xlink:type="simple">http://species-id.net/wiki/Ropalidia_birmanica</object-id>
                    </tp:taxon-name><tp:taxon-authority>van der Vecht, 1962</tp:taxon-authority><tp:nomenclature-citation-list><tp:nomenclature-citation><tp:taxon-name>Ropalidia taiwana birmanica</tp:taxon-name><comment> van der Vecht, 1962: 23. Type locality: Myanmar.</comment></tp:nomenclature-citation><tp:nomenclature-citation><tp:taxon-name>Ropalidia birmanica</tp:taxon-name><comment>: <xref ref-type="bibr" rid="B34">Kojima et al. 2007</xref>: 382.</comment></tp:nomenclature-citation></tp:nomenclature-citation-list></tp:nomenclature><tp:treatment-sec sec-type="Specimens examined"><title>Specimens examined.</title><p>MYANMAR (specimens collected by R. Malaise are paratypes of <!--PageBreak--><italic><tp:taxon-name>Ropalidia taiwana birmanica</tp:taxon-name></italic>): 1 ♂ + 1 ♀ (RMNH), S. Shan States, road 40 km. E. of Tannggyi, 25.ix.–13.x.1934, R Malaise; 2 ♀ (RMNH), Burma, S. Shan States, 1500 m, Tannggyi, 1.viii–22.ix.1934, R Malaise; 2 ♀ (RMNH), N. East Burma, Sadon, 1200 m, 28.vi–5.vii.1934, R Malaise; 1 ♀ (RMNH), Sukii, 75 km, E. of Mouimein, Tenasserim, 600 m, 27–31.x.1934, R Malaise; 2 ♀ (RMNH), Nam Tamai valley, Upper Burma, 3000 ft, <named-content xmlns:xlink="http://www.w3.org/1999/xlink" content-type="dwc:verbatimCoordinates" xlink:type="simple">27°42'N, 97°54'E</named-content>, 26.viii.1938, R Kaulback, B.M. 1938–741. CHINA: 1 ♀ (ZJUH), West Mt. Tianmu, Lin’an, Zhejiang, vi.1994, no. 940007, JH He; 1 ♀ (ZJUH), Mt. Jiulong, Huishui, Guizhou, 11.vi.2010, JL Tan.</p></tp:treatment-sec><tp:treatment-sec sec-type="Distribution"><title>Distribution.</title><p>China (Guizhou, Fujian, Zhejiang), Myanmar. (<xref ref-type="bibr" rid="B31">Kojima and Carpenter 1997</xref> and updated to 2006, <xref ref-type="bibr" rid="B34">Kojima et al. 2007</xref>).</p></tp:treatment-sec><ref-list><ref id="B34"><mixed-citation xmlns:xlink="http://www.w3.org/1999/xlink" xlink:type="simple"><person-group><name name-style="western"><surname>Kojima</surname><given-names>J</given-names></name><name name-style="western"><surname>Lambert</surname><given-names>K</given-names></name><name name-style="western"><surname>Nguyen</surname><given-names>LTP</given-names></name><name name-style="western"><surname>Saito</surname><given-names>F</given-names></name></person-group> (<year>2007</year>) <article-title>Taxonomic notes on the paper wasps of the genus <italic>Ropalidia</italic> in the Indian subcontinent (Hymenoptera: Vespidae).</article-title><source>Entomological Science</source><volume>10</volume>(<issue>4</issue>): <fpage>373</fpage>-<lpage>393</lpage>. doi: <ext-link ext-link-type="doi" xlink:href="10.1111/j.1479-8298.2007.00237.x" xlink:type="simple">10.1111/j.1479-8298.2007.00237.x</ext-link></mixed-citation></ref><ref id="B31"><mixed-citation xmlns:xlink="http://www.w3.org/1999/xlink" xlink:type="simple"><person-group><name name-style="western"><surname>Kojima</surname><given-names>J</given-names></name><name name-style="western"><surname>Carpenter</surname><given-names>JM</given-names></name></person-group> (<year>1997</year>) <article-title>Catalog of species in the polistine tribe Ropalidiini (Hymenoptera: Vespidae).</article-title><source>American Museum Novitates</source><volume>3199</volume>: <fpage>1</fpage>-<lpage>96</lpage>.</mixed-citation></ref></ref-list></tp:taxon-treatment>
