# Supplementary material for: Pictorial key to species of the genus Ropalidia Guérin-Méneville, 1831 (Hymenoptera, Vespidae) from China, with description of one new species
Source: Zookeys. 2014 Mar 19;(391):1–35. doi: 10.3897/zookeys.391.6606 (PMC3974441; doi:10.3897/zookeys.391.6606)
Supplement: XML Treatment for Ropalidia fasciata [file zookeys.391.6606-treatment6.xml]

<!DOCTYPE tp:taxon-treatment
  PUBLIC "-//TaxonX//DTD Taxonomic Treatment Publishing DTD v0 20100105//EN" "tax-treatment-NSO.dtd">
<tp:taxon-treatment xmlns:tp="http://www.plazi.org/taxpub"><tp:treatment-meta><mixed-citation publication-type="journal"><person-group><name><surname>Tan</surname><given-names>Jiang-Li</given-names></name><name><surname>Van Achterberg</surname><given-names>Kees</given-names></name><name><surname>Chen</surname><given-names>Xue-Xin</given-names></name></person-group><article-title>Pictorial key to species of the genus <italic>Ropalidia</italic> Guérin-Méneville, 1831 (Hymenoptera, Vespidae) from China, with description of one new species</article-title><source>Zookeys</source><day>19</day><month>3</month><year>2014</year><volume>2014</volume><issue>391</issue><fpage>1</fpage><lpage>35</lpage><pub-id pub-id-type="doi">10.3897/zookeys.391.6606</pub-id></mixed-citation></tp:treatment-meta><tp:nomenclature><tp:taxon-name>
                        <tp:taxon-name-part taxon-name-part-type="genus">Ropalidia</tp:taxon-name-part>
                        <tp:taxon-name-part taxon-name-part-type="species">fasciata</tp:taxon-name-part>
                        <object-id xmlns:xlink="http://www.w3.org/1999/xlink" xlink:type="simple">http://species-id.net/wiki/Ropalidia_fasciata</object-id>
                    </tp:taxon-name><tp:taxon-authority>(Fabricius, 1804)</tp:taxon-authority><xref ref-type="fig" rid="F1">Figure 1D</xref><tp:nomenclature-citation-list><tp:nomenclature-citation><tp:taxon-name>Eumenes fasciata</tp:taxon-name><comment> Fabricius, 1804: 290. Type locality: Java.</comment></tp:nomenclature-citation><tp:nomenclature-citation><tp:taxon-name>Polistes bioculata</tp:taxon-name><comment> Fabricius, 1804: 278. Type locality: Nova Cambria.</comment></tp:nomenclature-citation><tp:nomenclature-citation><tp:taxon-name>Icaria picta</tp:taxon-name><comment> de Saussure, 1854: 238. Type locality: India (Le Bengale).</comment></tp:nomenclature-citation><tp:nomenclature-citation><tp:taxon-name>Ropalidia fasciata</tp:taxon-name><comment>; van der Vecht 1959: 245.</comment></tp:nomenclature-citation></tp:nomenclature-citation-list></tp:nomenclature><tp:treatment-sec sec-type="Specimens examined"><title>Specimens examined.</title><p>1 ♂ (ZMUC), with three handwritten labels “Lectotype, J.v.d.Vecht, 1957”, “<!--PageBreak--><italic><tp:taxon-name>Ropalidia fasciata</tp:taxon-name></italic> (F.) ♂ = <italic>picta</italic> (Sauss.) det. v d Vecht, 1957”, “<italic>E: fasciata</italic>, O. Java”, and a red label: “Type”, ZMUC 00241458. CHINA: 2 ♀ (ZJUH), Songtao Reservoir, Hainan, 17.vii.2002, ZF Xu (no. 20029573–4); 2 ♂ + 7 ♀ (CATAS), Nada, Danzhou, Hainan, N 19°05'17", E109°34'50", 143 m; 1 ♀ (NWUM), Yaoqu, Mengla, Yunnan, 30.ix.2010, JL Tan; 1 ♂ (NWUM), Longmen, Shangyong, Yunnan, 27.ix.2010, JL Tan; 1 ♀ + 2 ♂ (ZJUH), Kaiyuan, Yunnan, v.1978, no. 780497, 780497, 780496, Y Huang; 1 ♀ (ZJUH), Kaiyuan, Yunnan,1984, no. 841202, YC Liao; 1 ♀ (ZJUH), Longchuan, Yunnan, 1981, no. 814945, SL Tao; 1 ♀ (ZJUH), Yunjiang, Yunnan, 4.iv.1981, no. 811491, JH He; 1 ♀ (RMNH), Canton (= Guangzhou); 1 ♀ (RMNH), Canton, 12.xi.1932; 2 ♀ (ZJUH), Fengkai, Guangdong, 16–18.v.1992, no. 921925, JH He; 1 ♀ (RMNH), Foochow (= Fuzhou), Kellogg; 2 ♂ (RMNH), Canton, 10.xi.1932, O Piel, no. 5.13.10.61, (with a handwritten label: “<italic><tp:taxon-name>Ropalidia variegata</tp:taxon-name></italic>, det. O Piel, 1935”); 4 ♀ (RMNH), N. Sanya, Gainan, Formosa, ii.1909, (labelled: <italic><tp:taxon-name>Ropalidia picta</tp:taxon-name></italic> Sauss., det. J v d Vecht ’33); 8 ♀ (RMNH), Anping, Formosa, vii.1911, H Sauter (labelled: <italic><tp:taxon-name>Icaria bioculata</tp:taxon-name></italic>, det. Schulthess and <italic><tp:taxon-name>Ropalidia picta</tp:taxon-name></italic> (Sauss.), det. J v d Vecht, 1940); 2 ♀ (RMNH), Taihorin, Formosa, vii.1911, H Sauter, (labelled: <italic><tp:taxon-name>Ropalidia variegata</tp:taxon-name></italic>, det. Schulthess); 6 ♂ + 1 ♀ (RMNH), id., but 7.xii.1911; 4 ♂ (RMNH), id., but labelled “<italic><tp:taxon-name>Ropalidia picta</tp:taxon-name></italic> (Sauss.), det. J v d Vecht, 1940”; 1 ♂ (RMNH), Formosa, Taihorinsho, H Sauter; 1 ♂ (ZJUH), Longquan, Zhejiang, 20.vii.1965, no. 65053.6, JH He &amp; DD Jin; 1 ♀, (ZJUH) Jingning, Zhejiang, vii.1994, no. 943782, SF Ye; 1 ♀ (ZJUH), Suichang, Zhejiang, 4. vii.1980, no. 833877; 1 ♀ (ZJUH), Mt. Jiulong, Suichang, Zhejiang, 18.vii.1994, no. 944048, JH He. MALAYSIA: 1 ♀ (RMNH), N. Borneo, Sabah, 6 km S of Nabawan, near old airstrip <named-content xmlns:xlink="http://www.w3.org/1999/xlink" content-type="dwc:verbatimCoordinates" xlink:type="simple">116°.27'E, 5°.2'N</named-content>, 400 m, 24.vi.1987, J Huisman.</p></tp:treatment-sec><tp:treatment-sec sec-type="Distribution"><title>Distribution.</title><p>China (Fujian, Guangdong, Hainan, Hong Kong, Taiwan, Yunnan, Zhejiang); Bali; Bangka; Borneo; Flores; India; Java; Kariman Djava I.; Myanmar; Nepal; Nias; Malay Peninsula; Sumatra; Timor; Palawan; Ryukyu Islands; Philippines (Palawan); Sri Lanka; Thailand; Vietnam. (<xref ref-type="bibr" rid="B31">Kojima and Carpenter 1997</xref> and updated to 2006, <xref ref-type="bibr" rid="B34">Kojima et al. 2007</xref>, <xref ref-type="bibr" rid="B2">Barthélémy 2008</xref>).</p></tp:treatment-sec><tp:treatment-sec><!--Section generated to contain objects referenced in tp:taxon-treatment.--><fig id="F1" position="float" orientation="portrait"><label>Figure 1.</label><caption><p><italic><tp:taxon-name>Ropalidia</tp:taxon-name></italic> spp., habitus (♀). <bold>A</bold> <italic><tp:taxon-name>Ropalidia artifex</tp:taxon-name></italic> (de Saussure, 1854) <bold>B</bold> <italic><tp:taxon-name>Ropalidia bicolorata</tp:taxon-name></italic> van der Vecht, 1962 <bold>C</bold> <italic><tp:taxon-name>Ropalidia cyathiformis</tp:taxon-name></italic> (Fabricius, 1804) <bold>D</bold> <italic><tp:taxon-name>Ropalidia fasciata</tp:taxon-name></italic> (Fabricius, 1804) <bold>E</bold> <italic><tp:taxon-name>Ropalidia flavopicta</tp:taxon-name></italic> (Smith, 1857) <bold>F</bold> <italic><tp:taxon-name>Ropalidia hongkongensis</tp:taxon-name></italic> (de Saussure, 1854)<bold>G</bold> <italic><tp:taxon-name>Ropalidia malaisei</tp:taxon-name></italic> van der Vecht, 1962 <bold>H</bold> <italic><tp:taxon-name>Ropalidia marginata</tp:taxon-name></italic> (Lepeletier, 1793) <bold>I</bold> <italic><tp:taxon-name>Ropalidia mathematica</tp:taxon-name></italic> (Smith, 1860) <bold>J</bold> <italic><tp:taxon-name>Ropalidia obscura</tp:taxon-name></italic> Gusenleitner, 1996.</p></caption><graphic xmlns:xlink="http://www.w3.org/1999/xlink" xlink:href="zookeys-391-001-g001.jpg" position="float" orientation="portrait" xlink:type="simple"/></fig></tp:treatment-sec><ref-list><ref id="B31"><mixed-citation xmlns:xlink="http://www.w3.org/1999/xlink" xlink:type="simple"><person-group><name name-style="western"><surname>Kojima</surname><given-names>J</given-names></name><name name-style="western"><surname>Carpenter</surname><given-names>JM</given-names></name></person-group> (<year>1997</year>) <article-title>Catalog of species in the polistine tribe Ropalidiini (Hymenoptera: Vespidae).</article-title><source>American Museum Novitates</source><volume>3199</volume>: <fpage>1</fpage>-<lpage>96</lpage>.</mixed-citation></ref><ref id="B34"><mixed-citation xmlns:xlink="http://www.w3.org/1999/xlink" xlink:type="simple"><person-group><name name-style="western"><surname>Kojima</surname><given-names>J</given-names></name><name name-style="western"><surname>Lambert</surname><given-names>K</given-names></name><name name-style="western"><surname>Nguyen</surname><given-names>LTP</given-names></name><name name-style="western"><surname>Saito</surname><given-names>F</given-names></name></person-group> (<year>2007</year>) <article-title>Taxonomic notes on the paper wasps of the genus <italic>Ropalidia</italic> in the Indian subcontinent (Hymenoptera: Vespidae).</article-title><source>Entomological Science</source><volume>10</volume>(<issue>4</issue>): <fpage>373</fpage>-<lpage>393</lpage>. doi: <ext-link ext-link-type="doi" xlink:href="10.1111/j.1479-8298.2007.00237.x" xlink:type="simple">10.1111/j.1479-8298.2007.00237.x</ext-link></mixed-citation></ref><ref id="B2"><mixed-citation xmlns:xlink="http://www.w3.org/1999/xlink" xlink:type="simple"><person-group><name name-style="western"><surname>Barthélémy</surname><given-names>C</given-names></name></person-group> (<year>2008</year>) <source>Provisional Guide to the Social Vespids of HongKong (Hymenoptera: Vespidae)</source>. (Online PDF, <ext-link ext-link-type="uri" xlink:href="http://insectahk.com" xlink:type="simple">http://insectahk.com</ext-link>)</mixed-citation></ref></ref-list></tp:taxon-treatment>
