# Supplementary material for: Pictorial key to species of the genus Ropalidia Guérin-Méneville, 1831 (Hymenoptera, Vespidae) from China, with description of one new species
Source: Zookeys. 2014 Mar 19;(391):1–35. doi: 10.3897/zookeys.391.6606 (PMC3974441; doi:10.3897/zookeys.391.6606)
Supplement: XML Treatment for Ropalidia flavopicta [file zookeys.391.6606-treatment7.xml]

<!DOCTYPE tp:taxon-treatment
  PUBLIC "-//TaxonX//DTD Taxonomic Treatment Publishing DTD v0 20100105//EN" "tax-treatment-NSO.dtd">
<tp:taxon-treatment xmlns:tp="http://www.plazi.org/taxpub"><tp:treatment-meta><mixed-citation publication-type="journal"><person-group><name><surname>Tan</surname><given-names>Jiang-Li</given-names></name><name><surname>Van Achterberg</surname><given-names>Kees</given-names></name><name><surname>Chen</surname><given-names>Xue-Xin</given-names></name></person-group><article-title>Pictorial key to species of the genus <italic>Ropalidia</italic> Guérin-Méneville, 1831 (Hymenoptera, Vespidae) from China, with description of one new species</article-title><source>Zookeys</source><day>19</day><month>3</month><year>2014</year><volume>2014</volume><issue>391</issue><fpage>1</fpage><lpage>35</lpage><pub-id pub-id-type="doi">10.3897/zookeys.391.6606</pub-id></mixed-citation></tp:treatment-meta><tp:nomenclature><tp:taxon-name>
                        <tp:taxon-name-part taxon-name-part-type="genus">Ropalidia</tp:taxon-name-part>
                        <tp:taxon-name-part taxon-name-part-type="species">flavopicta</tp:taxon-name-part>
                        <object-id xmlns:xlink="http://www.w3.org/1999/xlink" xlink:type="simple">http://species-id.net/wiki/Ropalidia_flavopicta</object-id>
                    </tp:taxon-name><tp:taxon-authority>(Smith, 1857)</tp:taxon-authority><xref ref-type="fig" rid="F1">Figure 1E</xref><tp:nomenclature-citation-list><tp:nomenclature-citation><tp:taxon-name>Icaria flavopicta</tp:taxon-name><comment> Smith, 1857: 99. Type locality: Borneo.</comment></tp:nomenclature-citation><tp:nomenclature-citation><tp:taxon-name>Ropalidia flavopicta</tp:taxon-name><comment>; <xref ref-type="bibr" rid="B3">Bequaert 1918</xref>: 246.</comment></tp:nomenclature-citation><tp:nomenclature-citation><tp:taxon-name>Ropalidia flavopicta flavopicta</tp:taxon-name><comment>; <xref ref-type="bibr" rid="B59">van der Vecht 1962</xref>: 42.</comment></tp:nomenclature-citation></tp:nomenclature-citation-list></tp:nomenclature><tp:treatment-sec sec-type="Specimens examined"><title>Specimens examined.</title><p>MALAYSIA: 1 ♂ (RMNH), S. Sabah, near Long Pa Sia, c 1010 m, 25.xi.–8.xii.1987, Mal. trap, C van Achterberg; 1 ♂ (RMNH), S. Sabah, Beaufort, <named-content xmlns:xlink="http://www.w3.org/1999/xlink" content-type="dwc:verbatimCoordinates" xlink:type="simple">0°20'S, 115°43'E</named-content>, 1.iv.1987, J van Tol &amp; J Huisman; 1 ♀ (RMNH), Sabah, Brumas NBT, 23–27.iv.1973, KM Guichard. INDONESIA: 1 ♀ (RMNH), W. Sumatra, Padangpanjang, 1.v.1988, <named-content xmlns:xlink="http://www.w3.org/1999/xlink" content-type="dwc:verbatimCoordinates" xlink:type="simple">0°30'S, 100°26'E</named-content>, R Hensen (labelled <italic><tp:taxon-name>Ropalidia flavopicta</tp:taxon-name></italic> (Smith, 1857) by J. Kojima in 1996).</p></tp:treatment-sec><tp:treatment-sec sec-type="Remarks"><title>Remarks.</title><p>No specimens from China were available in the present study, but this species was reported from China by <xref ref-type="bibr" rid="B40">Liu (1936–37)</xref>. <xref ref-type="bibr" rid="B59">Van der Vecht (1962)</xref> recognized eight subspecies of <italic><tp:taxon-name>Ropalidia flavopicta</tp:taxon-name></italic>. The identification characters of the species <italic><tp:taxon-name>Ropalidia flavopicta</tp:taxon-name></italic> were not well enough defined before <xref ref-type="bibr" rid="B21">Kojima (1982</xref>, <xref ref-type="bibr" rid="B23">1996a</xref>) re-examined the eight subspecies and concluded that eight valid species are involved. Therefore, the presence in China needs reconfirmation.</p><!--PageBreak--></tp:treatment-sec><tp:treatment-sec sec-type="Distribution"><title>Distribution.</title><p>China (Hong Kong); Borneo; Malay Peninsula; Sumatra; Vietnam. (<xref ref-type="bibr" rid="B40">Liu 1936–37</xref>, <xref ref-type="bibr" rid="B59">van der Vecht 1962</xref>, <xref ref-type="bibr" rid="B23">Kojima 1996a</xref>, <xref ref-type="bibr" rid="B31">Kojima and Carpenter 1997</xref> and updated to 2006, <xref ref-type="bibr" rid="B44">Nguyen et al. 2006</xref>)</p></tp:treatment-sec><tp:treatment-sec><!--Section generated to contain objects referenced in tp:taxon-treatment.--><fig id="F1" position="float" orientation="portrait"><label>Figure 1.</label><caption><p><italic><tp:taxon-name>Ropalidia</tp:taxon-name></italic> spp., habitus (♀). <bold>A</bold> <italic><tp:taxon-name>Ropalidia artifex</tp:taxon-name></italic> (de Saussure, 1854) <bold>B</bold> <italic><tp:taxon-name>Ropalidia bicolorata</tp:taxon-name></italic> van der Vecht, 1962 <bold>C</bold> <italic><tp:taxon-name>Ropalidia cyathiformis</tp:taxon-name></italic> (Fabricius, 1804) <bold>D</bold> <italic><tp:taxon-name>Ropalidia fasciata</tp:taxon-name></italic> (Fabricius, 1804) <bold>E</bold> <italic><tp:taxon-name>Ropalidia flavopicta</tp:taxon-name></italic> (Smith, 1857) <bold>F</bold> <italic><tp:taxon-name>Ropalidia hongkongensis</tp:taxon-name></italic> (de Saussure, 1854)<bold>G</bold> <italic><tp:taxon-name>Ropalidia malaisei</tp:taxon-name></italic> van der Vecht, 1962 <bold>H</bold> <italic><tp:taxon-name>Ropalidia marginata</tp:taxon-name></italic> (Lepeletier, 1793) <bold>I</bold> <italic><tp:taxon-name>Ropalidia mathematica</tp:taxon-name></italic> (Smith, 1860) <bold>J</bold> <italic><tp:taxon-name>Ropalidia obscura</tp:taxon-name></italic> Gusenleitner, 1996.</p></caption><graphic xmlns:xlink="http://www.w3.org/1999/xlink" xlink:href="zookeys-391-001-g001.jpg" position="float" orientation="portrait" xlink:type="simple"/></fig></tp:treatment-sec><ref-list><ref id="B3"><mixed-citation xmlns:xlink="http://www.w3.org/1999/xlink" xlink:type="simple"><person-group><name name-style="western"><surname>Bequaert</surname><given-names>JC</given-names></name></person-group> (<year>1918</year>) <article-title>A revision of the Vespidae of the Belgian Congo based on the collection of the American Museum Congo expedition, with a list of Ethiopian diplopterous wasps.</article-title><source>Bulletin of the American Museum of Natural History</source><volume>39</volume>: <fpage>1</fpage>-<lpage>384</lpage>.</mixed-citation></ref><ref id="B59"><mixed-citation xmlns:xlink="http://www.w3.org/1999/xlink" xlink:type="simple"><person-group><name name-style="western"><surname>van der Vecht</surname><given-names>J</given-names></name></person-group> (<year>1962</year>) <article-title>The Indo-Australian species of the genus <italic>Ropalidia (Icaria)</italic> (Hymenoptera,Vespidae) (second part).</article-title><source>Zoologische Verhandelingen</source><volume>57</volume>: <fpage>1</fpage>-<lpage>72</lpage>.</mixed-citation></ref><ref id="B40"><mixed-citation xmlns:xlink="http://www.w3.org/1999/xlink" xlink:type="simple"><person-group><name name-style="western"><surname>Liu</surname><given-names>CL</given-names></name></person-group> (<year>1936-1937</year>) <article-title>A bibliographic and synonymic catalogue of the Vespidae of China, with a cross-referring index for the genera and species.</article-title><source>Peking Natural History Bulletin</source>, <volume>Vol. II</volume>, <issue>Part 3</issue>, <fpage>205</fpage>–<lpage>232</lpage>.</mixed-citation></ref><ref id="B21"><mixed-citation xmlns:xlink="http://www.w3.org/1999/xlink" xlink:type="simple"><person-group><name name-style="western"><surname>Kojima</surname><given-names>J</given-names></name></person-group> (<year>1982</year>) <article-title>Taxonomic revision of the subgenus <italic>Icarielia</italic> of the genus <italic>Ropalidia</italic> (Vespidae) in the Philippines.</article-title><source>Kontyû</source><volume>50</volume>: <fpage>108</fpage>-<lpage>124</lpage>.</mixed-citation></ref><ref id="B23"><mixed-citation xmlns:xlink="http://www.w3.org/1999/xlink" xlink:type="simple"><person-group><name name-style="western"><surname>Kojima</surname><given-names>J</given-names></name></person-group> (<year>1996a</year>) <article-title>Taxonomy of the <italic>Ropalidia flavopicta</italic>-complex (Hymenoptera: Vespidae: Polistinae).</article-title><source>Zoologische Mededelingen</source><volume>70</volume>: <fpage>325</fpage>-<lpage>347</lpage>.</mixed-citation></ref><ref id="B31"><mixed-citation xmlns:xlink="http://www.w3.org/1999/xlink" xlink:type="simple"><person-group><name name-style="western"><surname>Kojima</surname><given-names>J</given-names></name><name name-style="western"><surname>Carpenter</surname><given-names>JM</given-names></name></person-group> (<year>1997</year>) <article-title>Catalog of species in the polistine tribe Ropalidiini (Hymenoptera: Vespidae).</article-title><source>American Museum Novitates</source><volume>3199</volume>: <fpage>1</fpage>-<lpage>96</lpage>.</mixed-citation></ref><ref id="B44"><mixed-citation xmlns:xlink="http://www.w3.org/1999/xlink" xlink:type="simple"><person-group><name name-style="western"><surname>Nguyen</surname><given-names>LTP</given-names></name><name name-style="western"><surname>Kojima</surname><given-names>J</given-names></name><name name-style="western"><surname>Saito</surname><given-names>F</given-names></name><name name-style="western"><surname>Carpenter</surname><given-names>JM</given-names></name></person-group> (<year>2006</year>) <article-title>Vespidae (Hymenoptera) of Vietnam 3: Synoptic key to Vietnamese species of the polistine genus <italic>Ropalidia</italic>, with notes on taxonomy and distribution.</article-title><source>Entomological Science</source><volume>9</volume>(<issue>1</issue>): <fpage>93</fpage>-<lpage>107</lpage>. doi: <ext-link ext-link-type="doi" xlink:href="10.1111/j.1479-8298.2006.00157.x" xlink:type="simple">10.1111/j.1479-8298.2006.00157.x</ext-link></mixed-citation></ref></ref-list></tp:taxon-treatment>
