# Supplementary material for: Pictorial key to species of the genus Ropalidia Guérin-Méneville, 1831 (Hymenoptera, Vespidae) from China, with description of one new species
Source: Zookeys. 2014 Mar 19;(391):1–35. doi: 10.3897/zookeys.391.6606 (PMC3974441; doi:10.3897/zookeys.391.6606)
Supplement: XML Treatment for Ropalidia hongkongensis [file zookeys.391.6606-treatment8.xml]

<!DOCTYPE tp:taxon-treatment
  PUBLIC "-//TaxonX//DTD Taxonomic Treatment Publishing DTD v0 20100105//EN" "tax-treatment-NSO.dtd">
<tp:taxon-treatment xmlns:tp="http://www.plazi.org/taxpub"><tp:treatment-meta><mixed-citation publication-type="journal"><person-group><name><surname>Tan</surname><given-names>Jiang-Li</given-names></name><name><surname>Van Achterberg</surname><given-names>Kees</given-names></name><name><surname>Chen</surname><given-names>Xue-Xin</given-names></name></person-group><article-title>Pictorial key to species of the genus <italic>Ropalidia</italic> Guérin-Méneville, 1831 (Hymenoptera, Vespidae) from China, with description of one new species</article-title><source>Zookeys</source><day>19</day><month>3</month><year>2014</year><volume>2014</volume><issue>391</issue><fpage>1</fpage><lpage>35</lpage><pub-id pub-id-type="doi">10.3897/zookeys.391.6606</pub-id></mixed-citation></tp:treatment-meta><tp:nomenclature><tp:taxon-name>
                        <tp:taxon-name-part taxon-name-part-type="genus">Ropalidia</tp:taxon-name-part>
                        <tp:taxon-name-part taxon-name-part-type="species">hongkongensis</tp:taxon-name-part>
                        <object-id xmlns:xlink="http://www.w3.org/1999/xlink" xlink:type="simple">http://species-id.net/wiki/Ropalidia_hongkongensis</object-id>
                    </tp:taxon-name><tp:taxon-authority>(de Saussure, 1854)</tp:taxon-authority><xref ref-type="fig" rid="F1">Figure 1F</xref><tp:nomenclature-citation-list><tp:nomenclature-citation><tp:taxon-name>Icaria hongkongensis</tp:taxon-name><comment> de Saussure, 1854:  239. Type locality: China (Hong Kong).</comment></tp:nomenclature-citation><tp:nomenclature-citation><tp:taxon-name>Ropalidia hongkongensis hongkongensis</tp:taxon-name><comment> Das &amp; Gupta, 1983: 418; <xref ref-type="bibr" rid="B13">Das and Gupta 1989</xref>: 111.</comment></tp:nomenclature-citation><tp:nomenclature-citation><tp:taxon-name>Ropalidia hongkongensis juncta</tp:taxon-name><comment> van der Vecht, 1941: 141. Type locality: W. Java. Syn. by <xref ref-type="bibr" rid="B44">Nguyen et al. (2006)</xref>.</comment></tp:nomenclature-citation></tp:nomenclature-citation-list></tp:nomenclature><tp:treatment-sec sec-type="Specimens examined"><title>Specimens examined.</title><p>CHINA: 1 ♂ (BMNH), Hummocks, Hainan, 24.v.1936, G. Ros, (allotype of <italic><tp:taxon-name>Ropalidia hongkongensis</tp:taxon-name></italic>); 1 ♀ (BMNH), Hongkong Peak, c. 1300 ft, 14–17.ix.1937, Miss Hurford, B.M. 1938–426; 9 ♀ + 5 ♂ (NWUM, RMNH), Yaoqu, Mengla, Yunnan, 28, 30.ix.2010, JL Tan; 2 ♀ (ZJUH), Hongmao Village, Yuanmen, Baisha, Hainan, 29.iv.2010, J.L. Tan; 1 ♀ + 2 ♂ (GSFA), Quannan, Jiangxi, 27.xi. &amp; 1.xii.2010, SC Li; 1 ♂ (ZJUH), Mt. Yunji, Xinfeng, Guangdong, 19.vi.2002, no. 20029072, ZF Xu; 1 ♀ (ZJUH), Chengjia, Yangshan, Guangdong, 25.vii.2002, no. 20029350, ZF Xu; 1 ♀ (ZJUH), Shaoguan, Guangdong, 12.ix.1992, no. 921802, JH He; 1 ♀ (ZJUH), Fengkai, Guangdong,v.1992, no. 924296, XX Chen.</p></tp:treatment-sec><tp:treatment-sec sec-type="Distribution"><title>Distribution.</title><p>China (Guangdong, Hainan, Hong Kong, Jiangxi, Yunnan); Bangka; India; Java; Myanmar; Vietnam. (<xref ref-type="bibr" rid="B31">Kojima and Carpenter 1997</xref> update to 2006, <xref ref-type="bibr" rid="B44">Nguyen et al. 2006</xref>, <xref ref-type="bibr" rid="B34">Kojima et al. 2007</xref>)</p></tp:treatment-sec><tp:treatment-sec><!--Section generated to contain objects referenced in tp:taxon-treatment.--><fig id="F1" position="float" orientation="portrait"><label>Figure 1.</label><caption><p><italic><tp:taxon-name>Ropalidia</tp:taxon-name></italic> spp., habitus (♀). <bold>A</bold> <italic><tp:taxon-name>Ropalidia artifex</tp:taxon-name></italic> (de Saussure, 1854) <bold>B</bold> <italic><tp:taxon-name>Ropalidia bicolorata</tp:taxon-name></italic> van der Vecht, 1962 <bold>C</bold> <italic><tp:taxon-name>Ropalidia cyathiformis</tp:taxon-name></italic> (Fabricius, 1804) <bold>D</bold> <italic><tp:taxon-name>Ropalidia fasciata</tp:taxon-name></italic> (Fabricius, 1804) <bold>E</bold> <italic><tp:taxon-name>Ropalidia flavopicta</tp:taxon-name></italic> (Smith, 1857) <bold>F</bold> <italic><tp:taxon-name>Ropalidia hongkongensis</tp:taxon-name></italic> (de Saussure, 1854)<bold>G</bold> <italic><tp:taxon-name>Ropalidia malaisei</tp:taxon-name></italic> van der Vecht, 1962 <bold>H</bold> <italic><tp:taxon-name>Ropalidia marginata</tp:taxon-name></italic> (Lepeletier, 1793) <bold>I</bold> <italic><tp:taxon-name>Ropalidia mathematica</tp:taxon-name></italic> (Smith, 1860) <bold>J</bold> <italic><tp:taxon-name>Ropalidia obscura</tp:taxon-name></italic> Gusenleitner, 1996.</p></caption><graphic xmlns:xlink="http://www.w3.org/1999/xlink" xlink:href="zookeys-391-001-g001.jpg" position="float" orientation="portrait" xlink:type="simple"/></fig></tp:treatment-sec><ref-list><ref id="B13"><mixed-citation xmlns:xlink="http://www.w3.org/1999/xlink" xlink:type="simple"><person-group><name name-style="western"><surname>Das</surname><given-names>BP</given-names></name><name name-style="western"><surname>Gupta</surname><given-names>VK</given-names></name></person-group> (<year>1989</year>) <article-title>The social wasps of India and the adjacent countries.</article-title><source>Oriental Insects Monograph</source><volume>11</volume>: <fpage>1</fpage>-<lpage>292</lpage>.</mixed-citation></ref><ref id="B44"><mixed-citation xmlns:xlink="http://www.w3.org/1999/xlink" xlink:type="simple"><person-group><name name-style="western"><surname>Nguyen</surname><given-names>LTP</given-names></name><name name-style="western"><surname>Kojima</surname><given-names>J</given-names></name><name name-style="western"><surname>Saito</surname><given-names>F</given-names></name><name name-style="western"><surname>Carpenter</surname><given-names>JM</given-names></name></person-group> (<year>2006</year>) <article-title>Vespidae (Hymenoptera) of Vietnam 3: Synoptic key to Vietnamese species of the polistine genus <italic>Ropalidia</italic>, with notes on taxonomy and distribution.</article-title><source>Entomological Science</source><volume>9</volume>(<issue>1</issue>): <fpage>93</fpage>-<lpage>107</lpage>. doi: <ext-link ext-link-type="doi" xlink:href="10.1111/j.1479-8298.2006.00157.x" xlink:type="simple">10.1111/j.1479-8298.2006.00157.x</ext-link></mixed-citation></ref><ref id="B31"><mixed-citation xmlns:xlink="http://www.w3.org/1999/xlink" xlink:type="simple"><person-group><name name-style="western"><surname>Kojima</surname><given-names>J</given-names></name><name name-style="western"><surname>Carpenter</surname><given-names>JM</given-names></name></person-group> (<year>1997</year>) <article-title>Catalog of species in the polistine tribe Ropalidiini (Hymenoptera: Vespidae).</article-title><source>American Museum Novitates</source><volume>3199</volume>: <fpage>1</fpage>-<lpage>96</lpage>.</mixed-citation></ref><ref id="B34"><mixed-citation xmlns:xlink="http://www.w3.org/1999/xlink" xlink:type="simple"><person-group><name name-style="western"><surname>Kojima</surname><given-names>J</given-names></name><name name-style="western"><surname>Lambert</surname><given-names>K</given-names></name><name name-style="western"><surname>Nguyen</surname><given-names>LTP</given-names></name><name name-style="western"><surname>Saito</surname><given-names>F</given-names></name></person-group> (<year>2007</year>) <article-title>Taxonomic notes on the paper wasps of the genus <italic>Ropalidia</italic> in the Indian subcontinent (Hymenoptera: Vespidae).</article-title><source>Entomological Science</source><volume>10</volume>(<issue>4</issue>): <fpage>373</fpage>-<lpage>393</lpage>. doi: <ext-link ext-link-type="doi" xlink:href="10.1111/j.1479-8298.2007.00237.x" xlink:type="simple">10.1111/j.1479-8298.2007.00237.x</ext-link></mixed-citation></ref></ref-list></tp:taxon-treatment>
