# Supplementary material for: Pictorial key to species of the genus Ropalidia Guérin-Méneville, 1831 (Hymenoptera, Vespidae) from China, with description of one new species
Source: Zookeys. 2014 Mar 19;(391):1–35. doi: 10.3897/zookeys.391.6606 (PMC3974441; doi:10.3897/zookeys.391.6606)
Supplement: XML Treatment for Ropalidia marginata [file zookeys.391.6606-treatment10.xml]

<!DOCTYPE tp:taxon-treatment
  PUBLIC "-//TaxonX//DTD Taxonomic Treatment Publishing DTD v0 20100105//EN" "tax-treatment-NSO.dtd">
<tp:taxon-treatment xmlns:tp="http://www.plazi.org/taxpub"><tp:treatment-meta><mixed-citation publication-type="journal"><person-group><name><surname>Tan</surname><given-names>Jiang-Li</given-names></name><name><surname>Van Achterberg</surname><given-names>Kees</given-names></name><name><surname>Chen</surname><given-names>Xue-Xin</given-names></name></person-group><article-title>Pictorial key to species of the genus <italic>Ropalidia</italic> Guérin-Méneville, 1831 (Hymenoptera, Vespidae) from China, with description of one new species</article-title><source>Zookeys</source><day>19</day><month>3</month><year>2014</year><volume>2014</volume><issue>391</issue><fpage>1</fpage><lpage>35</lpage><pub-id pub-id-type="doi">10.3897/zookeys.391.6606</pub-id></mixed-citation></tp:treatment-meta><tp:nomenclature><tp:taxon-name>
                        <tp:taxon-name-part taxon-name-part-type="genus">Ropalidia</tp:taxon-name-part>
                        <tp:taxon-name-part taxon-name-part-type="species">marginata</tp:taxon-name-part>
                        <object-id xmlns:xlink="http://www.w3.org/1999/xlink" xlink:type="simple">http://species-id.net/wiki/Ropalidia_marginata</object-id>
                    </tp:taxon-name><tp:taxon-authority>(Lepeletier, 1836)</tp:taxon-authority><xref ref-type="fig" rid="F1">Figure 1H</xref><tp:nomenclature-citation-list><tp:nomenclature-citation><tp:taxon-name>Vespa ferruginea</tp:taxon-name><comment> Fabricius, 1793: 280 (junior primary homonym of <italic><tp:taxon-name>Vespa ferruginea</tp:taxon-name></italic> Gmelin, 1790). Type locality: India.</comment></tp:nomenclature-citation><tp:nomenclature-citation><tp:taxon-name>Ropalidia ferruginea</tp:taxon-name><comment>; <xref ref-type="bibr" rid="B3">Bequaert 1918</xref>: 247.</comment></tp:nomenclature-citation><tp:nomenclature-citation><tp:taxon-name>Epipona marginata</tp:taxon-name><comment> Lepeletier, 1836: 541. Type locality: “Inde”.</comment></tp:nomenclature-citation><tp:nomenclature-citation><tp:taxon-name>Ropalidia marginata marginata</tp:taxon-name><comment>; <xref ref-type="bibr" rid="B58">van der Vecht 1941</xref>: 109, 117.</comment></tp:nomenclature-citation><tp:nomenclature-citation><tp:taxon-name>Ropalidia marginata indica</tp:taxon-name><comment> van der Vecht, 1941: 121 (replacement name for <italic><tp:taxon-name>Vespa ferruginea</tp:taxon-name></italic> Fabricius, 1793).</comment></tp:nomenclature-citation><tp:nomenclature-citation><tp:taxon-name>Ropalidia marginata sundaica</tp:taxon-name><comment> van der Vecht, 1941: 122. Syn. by <xref ref-type="bibr" rid="B44">Nguyen et al. 2006</xref>.</comment></tp:nomenclature-citation><tp:nomenclature-citation><tp:taxon-name>Icaria jucunda</tp:taxon-name><comment> Cameron, 1898: 46.</comment></tp:nomenclature-citation><tp:nomenclature-citation><tp:taxon-name>Ropalidia marginata jucunda</tp:taxon-name><comment> (Cameron, 1898): <xref ref-type="bibr" rid="B58">van der Vecht 1941</xref>: 104. Syn. by <xref ref-type="bibr" rid="B44">Nguyen et al. 2006</xref>.</comment></tp:nomenclature-citation></tp:nomenclature-citation-list></tp:nomenclature><tp:treatment-sec sec-type="Specimens examined"><title>Specimens examined.</title><p>VIETNAM: 1 ♀ (RMNH), S. Vietnam: Dak Lak, Chu Yang Sin N.P. 50 km S. Buon Ma Thuot, Krong K’Mar, 550–600 m, 23–25.x.2005, near rainforest, C van Achterberg &amp; R de Vries; 1 ♂ (RMNH), S. Vietnam: Dông Nai, Cát Tien N.P., Head Quarters, 3.x.2005, at light, C van Achterberg &amp; R de Vries. INDIA: 1 ♀ (RMNH), S. India, Madras State, Coimbatore, 1400 ft., v.1960, P Susai Nathan; 1 ♀ (RMNH), Madras, India; 1 ♂ (RMNH), India, Ajanda, 13.vii.1978, J Timor. INDONESIA: 1 ♀ + 1 ♂ (RMNH), Java, Malang, Kawi, iv.1933, JG Betrem. SRI LANKA: 1 ♂ (RMNH), Col. Dist., Colombo, 50 ft., museum gardens, 15.i.1977, KV Krombein &amp; P Fernando.</p></tp:treatment-sec><tp:treatment-sec sec-type="Remarks"><title>Remarks.</title><p>No specimens from China were available in the present study, but this species was reported from China by <xref ref-type="bibr" rid="B42">Lee (1982</xref>, <xref ref-type="bibr" rid="B43">1985</xref>) as <italic><tp:taxon-name>Ropalidia (Anthreneida) ferruginea</tp:taxon-name></italic> (Fabricius). However, <xref ref-type="bibr" rid="B42">Lee’s (1982</xref>, <xref ref-type="bibr" rid="B43">1985</xref>) description and illustration are far from suffcient to define the species. <xref ref-type="bibr" rid="B2">Barthélémy (2008)</xref> recorded it from Hong Kong.</p></tp:treatment-sec><tp:treatment-sec sec-type="Distribution"><title>Distribution.</title><p>China (Guangdong, Hong Kong); Australia (Thursday Islands, Queensland); Bali; Bangka; Borneo; India; Java; Kariman Djava I.; Lombok; Malay Peninsula; Mariana Islands; Myanmar; New Britain; New Guinea; Pakistan; Palau Islands; Philippine Islands; Sri Lanka; Sulawesi; Sumatra; Sumba; Sumbawa; Talud Islands; Tukang Besi Islands; Vietnam; Volcano Islands. (<xref ref-type="bibr" rid="B42">Lee 1982</xref>, <xref ref-type="bibr" rid="B43">1985</xref>, <xref ref-type="bibr" rid="B31">Kojima and Carpenter 1997</xref> and updated to 2006, <xref ref-type="bibr" rid="B34">Kojima et al. 2007</xref>, <xref ref-type="bibr" rid="B2">Barthélémy 2008</xref>).</p><!--PageBreak--></tp:treatment-sec><tp:treatment-sec><!--Section generated to contain objects referenced in tp:taxon-treatment.--><fig id="F1" position="float" orientation="portrait"><label>Figure 1.</label><caption><p><italic><tp:taxon-name>Ropalidia</tp:taxon-name></italic> spp., habitus (♀). <bold>A</bold> <italic><tp:taxon-name>Ropalidia artifex</tp:taxon-name></italic> (de Saussure, 1854) <bold>B</bold> <italic><tp:taxon-name>Ropalidia bicolorata</tp:taxon-name></italic> van der Vecht, 1962 <bold>C</bold> <italic><tp:taxon-name>Ropalidia cyathiformis</tp:taxon-name></italic> (Fabricius, 1804) <bold>D</bold> <italic><tp:taxon-name>Ropalidia fasciata</tp:taxon-name></italic> (Fabricius, 1804) <bold>E</bold> <italic><tp:taxon-name>Ropalidia flavopicta</tp:taxon-name></italic> (Smith, 1857) <bold>F</bold> <italic><tp:taxon-name>Ropalidia hongkongensis</tp:taxon-name></italic> (de Saussure, 1854)<bold>G</bold> <italic><tp:taxon-name>Ropalidia malaisei</tp:taxon-name></italic> van der Vecht, 1962 <bold>H</bold> <italic><tp:taxon-name>Ropalidia marginata</tp:taxon-name></italic> (Lepeletier, 1793) <bold>I</bold> <italic><tp:taxon-name>Ropalidia mathematica</tp:taxon-name></italic> (Smith, 1860) <bold>J</bold> <italic><tp:taxon-name>Ropalidia obscura</tp:taxon-name></italic> Gusenleitner, 1996.</p></caption><graphic xmlns:xlink="http://www.w3.org/1999/xlink" xlink:href="zookeys-391-001-g001.jpg" position="float" orientation="portrait" xlink:type="simple"/></fig></tp:treatment-sec><ref-list><ref id="B3"><mixed-citation xmlns:xlink="http://www.w3.org/1999/xlink" xlink:type="simple"><person-group><name name-style="western"><surname>Bequaert</surname><given-names>JC</given-names></name></person-group> (<year>1918</year>) <article-title>A revision of the Vespidae of the Belgian Congo based on the collection of the American Museum Congo expedition, with a list of Ethiopian diplopterous wasps.</article-title><source>Bulletin of the American Museum of Natural History</source><volume>39</volume>: <fpage>1</fpage>-<lpage>384</lpage>.</mixed-citation></ref><ref id="B58"><mixed-citation xmlns:xlink="http://www.w3.org/1999/xlink" xlink:type="simple"><person-group><name name-style="western"><surname>van der Vecht</surname><given-names>J</given-names></name></person-group> (<year>1941</year>) <article-title>The Indo-Australian species of the genus <italic>Ropalidia</italic> (= <italic>Icaria</italic>) (Hym., Vespidae) (first part).</article-title><source>Treubia</source><volume>18</volume>: <fpage>103</fpage>-<lpage>190</lpage>.</mixed-citation></ref><ref id="B44"><mixed-citation xmlns:xlink="http://www.w3.org/1999/xlink" xlink:type="simple"><person-group><name name-style="western"><surname>Nguyen</surname><given-names>LTP</given-names></name><name name-style="western"><surname>Kojima</surname><given-names>J</given-names></name><name name-style="western"><surname>Saito</surname><given-names>F</given-names></name><name name-style="western"><surname>Carpenter</surname><given-names>JM</given-names></name></person-group> (<year>2006</year>) <article-title>Vespidae (Hymenoptera) of Vietnam 3: Synoptic key to Vietnamese species of the polistine genus <italic>Ropalidia</italic>, with notes on taxonomy and distribution.</article-title><source>Entomological Science</source><volume>9</volume>(<issue>1</issue>): <fpage>93</fpage>-<lpage>107</lpage>. doi: <ext-link ext-link-type="doi" xlink:href="10.1111/j.1479-8298.2006.00157.x" xlink:type="simple">10.1111/j.1479-8298.2006.00157.x</ext-link></mixed-citation></ref><ref id="B42"><mixed-citation xmlns:xlink="http://www.w3.org/1999/xlink" xlink:type="simple"><person-group><name name-style="western"><surname>Lee</surname><given-names>TS</given-names></name></person-group> (<year>1982</year>) <source>Hornets from agricultural regions of China (Hymenoptera: Vespoidea)</source>. <publisher-name>Agriculture Publishing House</publisher-name>, <publisher-loc>Beijing</publisher-loc>. <comment>[In Chinese]</comment></mixed-citation></ref><ref id="B43"><mixed-citation xmlns:xlink="http://www.w3.org/1999/xlink" xlink:type="simple"><person-group><name name-style="western"><surname>Lee</surname><given-names>TS</given-names></name></person-group> (<year>1985</year>) <source>Fauna of China Economical Insect</source> (<volume>vol. 30</volume>). <chapter-title>Vespoidea</chapter-title>. <publisher-name>China Science Press</publisher-name>, <publisher-loc>Beijing</publisher-loc>. <comment>[In Chinese]</comment></mixed-citation></ref><ref id="B2"><mixed-citation xmlns:xlink="http://www.w3.org/1999/xlink" xlink:type="simple"><person-group><name name-style="western"><surname>Barthélémy</surname><given-names>C</given-names></name></person-group> (<year>2008</year>) <source>Provisional Guide to the Social Vespids of HongKong (Hymenoptera: Vespidae)</source>. (Online PDF, <ext-link ext-link-type="uri" xlink:href="http://insectahk.com" xlink:type="simple">http://insectahk.com</ext-link>)</mixed-citation></ref><ref id="B31"><mixed-citation xmlns:xlink="http://www.w3.org/1999/xlink" xlink:type="simple"><person-group><name name-style="western"><surname>Kojima</surname><given-names>J</given-names></name><name name-style="western"><surname>Carpenter</surname><given-names>JM</given-names></name></person-group> (<year>1997</year>) <article-title>Catalog of species in the polistine tribe Ropalidiini (Hymenoptera: Vespidae).</article-title><source>American Museum Novitates</source><volume>3199</volume>: <fpage>1</fpage>-<lpage>96</lpage>.</mixed-citation></ref><ref id="B34"><mixed-citation xmlns:xlink="http://www.w3.org/1999/xlink" xlink:type="simple"><person-group><name name-style="western"><surname>Kojima</surname><given-names>J</given-names></name><name name-style="western"><surname>Lambert</surname><given-names>K</given-names></name><name name-style="western"><surname>Nguyen</surname><given-names>LTP</given-names></name><name name-style="western"><surname>Saito</surname><given-names>F</given-names></name></person-group> (<year>2007</year>) <article-title>Taxonomic notes on the paper wasps of the genus <italic>Ropalidia</italic> in the Indian subcontinent (Hymenoptera: Vespidae).</article-title><source>Entomological Science</source><volume>10</volume>(<issue>4</issue>): <fpage>373</fpage>-<lpage>393</lpage>. doi: <ext-link ext-link-type="doi" xlink:href="10.1111/j.1479-8298.2007.00237.x" xlink:type="simple">10.1111/j.1479-8298.2007.00237.x</ext-link></mixed-citation></ref></ref-list></tp:taxon-treatment>
