# Supplementary material for: Pictorial key to species of the genus Ropalidia Guérin-Méneville, 1831 (Hymenoptera, Vespidae) from China, with description of one new species
Source: Zookeys. 2014 Mar 19;(391):1–35. doi: 10.3897/zookeys.391.6606 (PMC3974441; doi:10.3897/zookeys.391.6606)
Supplement: XML Treatment for Ropalidia mathematica [file zookeys.391.6606-treatment11.xml]

<!DOCTYPE tp:taxon-treatment
  PUBLIC "-//TaxonX//DTD Taxonomic Treatment Publishing DTD v0 20100105//EN" "tax-treatment-NSO.dtd">
<tp:taxon-treatment xmlns:tp="http://www.plazi.org/taxpub"><tp:treatment-meta><mixed-citation publication-type="journal"><person-group><name><surname>Tan</surname><given-names>Jiang-Li</given-names></name><name><surname>Van Achterberg</surname><given-names>Kees</given-names></name><name><surname>Chen</surname><given-names>Xue-Xin</given-names></name></person-group><article-title>Pictorial key to species of the genus <italic>Ropalidia</italic> Guérin-Méneville, 1831 (Hymenoptera, Vespidae) from China, with description of one new species</article-title><source>Zookeys</source><day>19</day><month>3</month><year>2014</year><volume>2014</volume><issue>391</issue><fpage>1</fpage><lpage>35</lpage><pub-id pub-id-type="doi">10.3897/zookeys.391.6606</pub-id></mixed-citation></tp:treatment-meta><tp:nomenclature><tp:taxon-name>
                        <tp:taxon-name-part taxon-name-part-type="genus">Ropalidia</tp:taxon-name-part>
                        <tp:taxon-name-part taxon-name-part-type="species">mathematica</tp:taxon-name-part>
                        <object-id xmlns:xlink="http://www.w3.org/1999/xlink" xlink:type="simple">http://species-id.net/wiki/Ropalidia_mathematica</object-id>
                    </tp:taxon-name><tp:taxon-authority>(Smith, 1860)</tp:taxon-authority><xref ref-type="fig" rid="F1">Figure 1I</xref><tp:nomenclature-citation-list><tp:nomenclature-citation><tp:taxon-name>Polybia mathematica</tp:taxon-name><comment> Smith, 1860: 90. Type locality: Sulawesi (Makassar).</comment></tp:nomenclature-citation><tp:nomenclature-citation><tp:taxon-name>Ropalidia mathematica mathematica</tp:taxon-name><comment>; van der Vecht, 1941: 110.</comment></tp:nomenclature-citation><tp:nomenclature-citation><tp:taxon-name>Ropalidia mathematica binotata</tp:taxon-name><comment> van der Vecht, 1941: 131. Syn. by <xref ref-type="bibr" rid="B36">Kojima et al. (2005)</xref>.</comment></tp:nomenclature-citation><tp:nomenclature-citation><tp:taxon-name>Icaria nigroplagiata</tp:taxon-name><comment> Cameron, 1900: 498.</comment></tp:nomenclature-citation><tp:nomenclature-citation><tp:taxon-name>Ropalidia mathematica nigroplagiata</tp:taxon-name><comment>; van der Vecht, 1941: 104. Syn. by <xref ref-type="bibr" rid="B36">Kojima et al. (2005)</xref>.</comment></tp:nomenclature-citation><tp:nomenclature-citation><tp:taxon-name>Ropalidia mathematica sumbaensis</tp:taxon-name><comment> van der Vecht, 1962: 20. Syn. by <xref ref-type="bibr" rid="B36">Kojima et al. (2005)</xref>.</comment></tp:nomenclature-citation></tp:nomenclature-citation-list></tp:nomenclature><tp:treatment-sec sec-type="Specimens examined"><title>Specimens examined.</title><p>INDONESIA: 1 ♀ (RMNH), W. Flores, Rana Mese, 1300 m, 21.xi.1949, Dr. Bühler &amp; Dr. Sutter (labeled as <italic><tp:taxon-name>Ropalidia mathematica mathematica</tp:taxon-name></italic> Smith, van der Vecht in 1956); 1 ♀ (RMNH), Moni, C. Flores, Wolowaru, 11.xi.1949, Dr. Bühler &amp; Dr. Sutter; 16 ♀ + 7 ♂ (RMNH), Timor, Wiencke; 5 ♂ (RMNH), Batavia [= Jakarta], v.1908, E Jacobson; 1 ♂ (RMNH), Java, Mt. Gede, Tapos, 800 m, viii.1933, J v d Vecht; 2 ♀ (RMNH), W. Java, Pelabuan Ratu, 5–6.viii.1972, 0–50 m, J v d Vecht. SRI LANKA: 1 ♂ (RMNH), Col. Dist., Gamaha Botanic Garden, 28.i.1979, KV Krombein, PB Karunaratne, T Wijesinhe, S Siriwardane &amp; T Gunawardane (labeled <italic><tp:taxon-name>Ropalidia marginata marginata</tp:taxon-name></italic> (Lep.) by van der Vecht in 1979).</p></tp:treatment-sec><tp:treatment-sec sec-type="Remarks"><title>Remarks.</title><p>No specimens from China were available in the present study, but the species was reported from China (Hong Kong) by <xref ref-type="bibr" rid="B1">Barthélémy (2006</xref>, <xref ref-type="bibr" rid="B2">2008</xref>). However, according to his pictures, at the base of the first metasomal tergum is a pair of distinct yellow lateral stripes as in typical <italic><tp:taxon-name>Ropalidia stigma</tp:taxon-name></italic>. Therefore, the presence in China needs reconfirmation, but its presence in Vietnam and Thailand indicates that this species may occur in southern China.</p></tp:treatment-sec><tp:treatment-sec sec-type="Distribution"><title>Distribution.</title><p>?China (Hong Kong), India, Thailand, Vietnam, Bangka, Sumatra, Java, Kariman Djava Isl., Bali, Lombok, Sumbawa, Flores, Sumba, Timor, Sulawesi. (<xref ref-type="bibr" rid="B31">Kojima and Carpenter 1997</xref> and updated to 2006, <xref ref-type="bibr" rid="B34">Kojima et al. 2007</xref>).</p></tp:treatment-sec><tp:treatment-sec><!--Section generated to contain objects referenced in tp:taxon-treatment.--><fig id="F1" position="float" orientation="portrait"><label>Figure 1.</label><caption><p><italic><tp:taxon-name>Ropalidia</tp:taxon-name></italic> spp., habitus (♀). <bold>A</bold> <italic><tp:taxon-name>Ropalidia artifex</tp:taxon-name></italic> (de Saussure, 1854) <bold>B</bold> <italic><tp:taxon-name>Ropalidia bicolorata</tp:taxon-name></italic> van der Vecht, 1962 <bold>C</bold> <italic><tp:taxon-name>Ropalidia cyathiformis</tp:taxon-name></italic> (Fabricius, 1804) <bold>D</bold> <italic><tp:taxon-name>Ropalidia fasciata</tp:taxon-name></italic> (Fabricius, 1804) <bold>E</bold> <italic><tp:taxon-name>Ropalidia flavopicta</tp:taxon-name></italic> (Smith, 1857) <bold>F</bold> <italic><tp:taxon-name>Ropalidia hongkongensis</tp:taxon-name></italic> (de Saussure, 1854)<bold>G</bold> <italic><tp:taxon-name>Ropalidia malaisei</tp:taxon-name></italic> van der Vecht, 1962 <bold>H</bold> <italic><tp:taxon-name>Ropalidia marginata</tp:taxon-name></italic> (Lepeletier, 1793) <bold>I</bold> <italic><tp:taxon-name>Ropalidia mathematica</tp:taxon-name></italic> (Smith, 1860) <bold>J</bold> <italic><tp:taxon-name>Ropalidia obscura</tp:taxon-name></italic> Gusenleitner, 1996.</p></caption><graphic xmlns:xlink="http://www.w3.org/1999/xlink" xlink:href="zookeys-391-001-g001.jpg" position="float" orientation="portrait" xlink:type="simple"/></fig></tp:treatment-sec><ref-list><ref id="B36"><mixed-citation xmlns:xlink="http://www.w3.org/1999/xlink" xlink:type="simple"><person-group><name name-style="western"><surname>Kojima</surname><given-names>J</given-names></name><name name-style="western"><surname>Saito</surname><given-names>F</given-names></name><name name-style="western"><surname>Nguyen</surname><given-names>LPT</given-names></name><name name-style="western"><surname>Ubaidillah</surname><given-names>R</given-names></name><name name-style="western"><surname>Hartini</surname><given-names>S</given-names></name></person-group> (<year>2005</year>) <article-title>Taxonomy of social wasps of the polistine tribe Ropalidiini (Hymenoptera: Vespidae) in the eastern part of the Lesser Sunda Islands.</article-title><source>Treubia</source><volume>33</volume>: <fpage>165</fpage>-<lpage>180</lpage>.</mixed-citation></ref><ref id="B1"><mixed-citation xmlns:xlink="http://www.w3.org/1999/xlink" xlink:type="simple"><person-group><name name-style="western"><surname>Barthélémy</surname><given-names>C</given-names></name></person-group> (<year>2006</year>) <article-title>A new record for Hong Kong and China of a Polistine wasp of the genus <italic>Ropalidia</italic>: <italic>Ropalidia mathematica</italic> (Vespidae: Polistinae: Ropalidiini).</article-title><source>Porcupine!</source><volume>34</volume>: <fpage>8</fpage>-<lpage>10</lpage>.</mixed-citation></ref><ref id="B2"><mixed-citation xmlns:xlink="http://www.w3.org/1999/xlink" xlink:type="simple"><person-group><name name-style="western"><surname>Barthélémy</surname><given-names>C</given-names></name></person-group> (<year>2008</year>) <source>Provisional Guide to the Social Vespids of HongKong (Hymenoptera: Vespidae)</source>. (Online PDF, <ext-link ext-link-type="uri" xlink:href="http://insectahk.com" xlink:type="simple">http://insectahk.com</ext-link>)</mixed-citation></ref><ref id="B31"><mixed-citation xmlns:xlink="http://www.w3.org/1999/xlink" xlink:type="simple"><person-group><name name-style="western"><surname>Kojima</surname><given-names>J</given-names></name><name name-style="western"><surname>Carpenter</surname><given-names>JM</given-names></name></person-group> (<year>1997</year>) <article-title>Catalog of species in the polistine tribe Ropalidiini (Hymenoptera: Vespidae).</article-title><source>American Museum Novitates</source><volume>3199</volume>: <fpage>1</fpage>-<lpage>96</lpage>.</mixed-citation></ref><ref id="B34"><mixed-citation xmlns:xlink="http://www.w3.org/1999/xlink" xlink:type="simple"><person-group><name name-style="western"><surname>Kojima</surname><given-names>J</given-names></name><name name-style="western"><surname>Lambert</surname><given-names>K</given-names></name><name name-style="western"><surname>Nguyen</surname><given-names>LTP</given-names></name><name name-style="western"><surname>Saito</surname><given-names>F</given-names></name></person-group> (<year>2007</year>) <article-title>Taxonomic notes on the paper wasps of the genus <italic>Ropalidia</italic> in the Indian subcontinent (Hymenoptera: Vespidae).</article-title><source>Entomological Science</source><volume>10</volume>(<issue>4</issue>): <fpage>373</fpage>-<lpage>393</lpage>. doi: <ext-link ext-link-type="doi" xlink:href="10.1111/j.1479-8298.2007.00237.x" xlink:type="simple">10.1111/j.1479-8298.2007.00237.x</ext-link></mixed-citation></ref></ref-list></tp:taxon-treatment>
