# Supplementary material for: Pictorial key to species of the genus Ropalidia Guérin-Méneville, 1831 (Hymenoptera, Vespidae) from China, with description of one new species
Source: Zookeys. 2014 Mar 19;(391):1–35. doi: 10.3897/zookeys.391.6606 (PMC3974441; doi:10.3897/zookeys.391.6606)
Supplement: XML Treatment for Ropalidia opifex [file zookeys.391.6606-treatment13.xml]

<!DOCTYPE tp:taxon-treatment
  PUBLIC "-//TaxonX//DTD Taxonomic Treatment Publishing DTD v0 20100105//EN" "tax-treatment-NSO.dtd">
<tp:taxon-treatment xmlns:tp="http://www.plazi.org/taxpub"><tp:treatment-meta><mixed-citation publication-type="journal"><person-group><name><surname>Tan</surname><given-names>Jiang-Li</given-names></name><name><surname>Van Achterberg</surname><given-names>Kees</given-names></name><name><surname>Chen</surname><given-names>Xue-Xin</given-names></name></person-group><article-title>Pictorial key to species of the genus <italic>Ropalidia</italic> Guérin-Méneville, 1831 (Hymenoptera, Vespidae) from China, with description of one new species</article-title><source>Zookeys</source><day>19</day><month>3</month><year>2014</year><volume>2014</volume><issue>391</issue><fpage>1</fpage><lpage>35</lpage><pub-id pub-id-type="doi">10.3897/zookeys.391.6606</pub-id></mixed-citation></tp:treatment-meta><tp:nomenclature><tp:taxon-name>
                        <tp:taxon-name-part taxon-name-part-type="genus">Ropalidia</tp:taxon-name-part>
                        <tp:taxon-name-part taxon-name-part-type="species">opifex</tp:taxon-name-part>
                        <object-id xmlns:xlink="http://www.w3.org/1999/xlink" xlink:type="simple">http://species-id.net/wiki/Ropalidia_opifex</object-id>
                    </tp:taxon-name><tp:taxon-authority>van der Vecht, 1962</tp:taxon-authority><xref ref-type="fig" rid="F2">Figure 2A</xref><tp:nomenclature-citation-list><tp:nomenclature-citation><tp:taxon-name>Ropalidia opifex</tp:taxon-name><comment> van der Vecht, 1962: 42; <xref ref-type="bibr" rid="B45">Richards 1978</xref>: 128; <xref ref-type="bibr" rid="B42">Lee 1982</xref>: 86; <xref ref-type="bibr" rid="B43">1985</xref>: 46, 51; <xref ref-type="bibr" rid="B23">Kojima 1996a</xref>: 325, 328. Type locality: Malaya (Penang).</comment></tp:nomenclature-citation></tp:nomenclature-citation-list></tp:nomenclature><tp:treatment-sec sec-type="Specimens examined"><title>Specimens examined.</title><p>MALAYSIA: 1 ♀ (RMNH), Penang Hill, Penang, 2500 ft, 27.i.1959, H.T. Pagden (paratype of <italic><tp:taxon-name>Ropalidia opifex</tp:taxon-name></italic>). INDONESIA: 1 ♀ (RMNH), E. Borneo, Begen River, Tabang, 26.ix.1956, AMR Wegner.</p><fig id="F2" position="float" orientation="portrait"><label>Figure 2.</label><caption><p><italic><tp:taxon-name>Ropalidia</tp:taxon-name></italic> spp., habitus (♀). <bold>A</bold> <italic><tp:taxon-name>Ropalidia opifex</tp:taxon-name></italic> van der Vecht, 1962 <bold>B</bold> <italic><tp:taxon-name>Ropalidia ornaticeps</tp:taxon-name></italic> (Cameron, 1900) <bold>C</bold> <italic><tp:taxon-name>Ropalidia parartifex</tp:taxon-name></italic> Tan &amp; van Achterberg, sp. n. (holotype) <bold>D</bold> <italic><tp:taxon-name>Ropalidia rufocollaris</tp:taxon-name></italic> (Cameron, 1900) <bold>E</bold> <italic><tp:taxon-name>Ropalidia santoshae</tp:taxon-name></italic> Das &amp; Gupta, 1989 <bold>F</bold> <italic><tp:taxon-name>Ropalidia scitula</tp:taxon-name></italic> (Bingham, 1897) <bold>G</bold> <italic><tp:taxon-name>Ropalidia stigma</tp:taxon-name></italic> (Smith, 1858) <bold>H</bold> <italic><tp:taxon-name>Ropalidia sumatrae</tp:taxon-name></italic> (Weber, 1801) <bold>I</bold> <italic><tp:taxon-name>Ropalidia taiwana</tp:taxon-name></italic> Sonan, 1935 <bold>J</bold> <italic><tp:taxon-name>Ropalidia variegata</tp:taxon-name></italic> (Smith, 1852).</p></caption><graphic xmlns:xlink="http://www.w3.org/1999/xlink" xlink:href="zookeys-391-001-g002.jpg" position="float" orientation="portrait" xlink:type="simple"/></fig></tp:treatment-sec><tp:treatment-sec sec-type="Remarks"><title>Remarks.</title><p>No specimens from China were available in the present study, but this species was reported from China by <xref ref-type="bibr" rid="B42">Lee (1982</xref>, <xref ref-type="bibr" rid="B43">1985</xref>).</p></tp:treatment-sec><tp:treatment-sec sec-type="Distribution"><title>Distribution.</title><p>China (Yunnan); Borneo; Malay Peninsula. (<xref ref-type="bibr" rid="B31">Kojima and Carpenter 1997</xref> and updated to 2006).</p></tp:treatment-sec><ref-list><ref id="B45"><mixed-citation xmlns:xlink="http://www.w3.org/1999/xlink" xlink:type="simple"><person-group><name name-style="western"><surname>Richards</surname><given-names>OW</given-names></name></person-group> (<year>1978</year>) <article-title>The Australian social wasps (Hymenoptera: Vespidae).</article-title><source>Australian Journal of Zoology</source>. <series>Supplement series</series><volume>61</volume>: <fpage>1</fpage>-<lpage>132</lpage>.</mixed-citation></ref><ref id="B42"><mixed-citation xmlns:xlink="http://www.w3.org/1999/xlink" xlink:type="simple"><person-group><name name-style="western"><surname>Lee</surname><given-names>TS</given-names></name></person-group> (<year>1982</year>) <source>Hornets from agricultural regions of China (Hymenoptera: Vespoidea)</source>. <publisher-name>Agriculture Publishing House</publisher-name>, <publisher-loc>Beijing</publisher-loc>. <comment>[In Chinese]</comment></mixed-citation></ref><ref id="B43"><mixed-citation xmlns:xlink="http://www.w3.org/1999/xlink" xlink:type="simple"><person-group><name name-style="western"><surname>Lee</surname><given-names>TS</given-names></name></person-group> (<year>1985</year>) <source>Fauna of China Economical Insect</source> (<volume>vol. 30</volume>). <chapter-title>Vespoidea</chapter-title>. <publisher-name>China Science Press</publisher-name>, <publisher-loc>Beijing</publisher-loc>. <comment>[In Chinese]</comment></mixed-citation></ref><ref id="B23"><mixed-citation xmlns:xlink="http://www.w3.org/1999/xlink" xlink:type="simple"><person-group><name name-style="western"><surname>Kojima</surname><given-names>J</given-names></name></person-group> (<year>1996a</year>) <article-title>Taxonomy of the <italic>Ropalidia flavopicta</italic>-complex (Hymenoptera: Vespidae: Polistinae).</article-title><source>Zoologische Mededelingen</source><volume>70</volume>: <fpage>325</fpage>-<lpage>347</lpage>.</mixed-citation></ref><ref id="B31"><mixed-citation xmlns:xlink="http://www.w3.org/1999/xlink" xlink:type="simple"><person-group><name name-style="western"><surname>Kojima</surname><given-names>J</given-names></name><name name-style="western"><surname>Carpenter</surname><given-names>JM</given-names></name></person-group> (<year>1997</year>) <article-title>Catalog of species in the polistine tribe Ropalidiini (Hymenoptera: Vespidae).</article-title><source>American Museum Novitates</source><volume>3199</volume>: <fpage>1</fpage>-<lpage>96</lpage>.</mixed-citation></ref></ref-list></tp:taxon-treatment>
