# Supplementary material for: Pictorial key to species of the genus Ropalidia Guérin-Méneville, 1831 (Hymenoptera, Vespidae) from China, with description of one new species
Source: Zookeys. 2014 Mar 19;(391):1–35. doi: 10.3897/zookeys.391.6606 (PMC3974441; doi:10.3897/zookeys.391.6606)
Supplement: XML Treatment for Ropalidia ornaticeps [file zookeys.391.6606-treatment14.xml]

<!DOCTYPE tp:taxon-treatment
  PUBLIC "-//TaxonX//DTD Taxonomic Treatment Publishing DTD v0 20100105//EN" "tax-treatment-NSO.dtd">
<tp:taxon-treatment xmlns:tp="http://www.plazi.org/taxpub"><tp:treatment-meta><mixed-citation publication-type="journal"><person-group><name><surname>Tan</surname><given-names>Jiang-Li</given-names></name><name><surname>Van Achterberg</surname><given-names>Kees</given-names></name><name><surname>Chen</surname><given-names>Xue-Xin</given-names></name></person-group><article-title>Pictorial key to species of the genus <italic>Ropalidia</italic> Guérin-Méneville, 1831 (Hymenoptera, Vespidae) from China, with description of one new species</article-title><source>Zookeys</source><day>19</day><month>3</month><year>2014</year><volume>2014</volume><issue>391</issue><fpage>1</fpage><lpage>35</lpage><pub-id pub-id-type="doi">10.3897/zookeys.391.6606</pub-id></mixed-citation></tp:treatment-meta><tp:nomenclature><tp:taxon-name>
                        <tp:taxon-name-part taxon-name-part-type="genus">Ropalidia</tp:taxon-name-part>
                        <tp:taxon-name-part taxon-name-part-type="species">ornaticeps</tp:taxon-name-part>
                        <object-id xmlns:xlink="http://www.w3.org/1999/xlink" xlink:type="simple">http://species-id.net/wiki/Ropalidia_ornaticeps</object-id>
                    </tp:taxon-name><tp:taxon-authority>(Cameron, 1900)</tp:taxon-authority><tp:taxon-status xmlns:xlink="http://www.w3.org/1999/xlink" xlink:type="simple">rec. n.</tp:taxon-status><xref ref-type="fig" rid="F2">Figure 2B</xref><tp:nomenclature-citation-list><tp:nomenclature-citation><tp:taxon-name>Icaria ornaticeps</tp:taxon-name><comment> Cameron, 1900: 496. Type locality: India.</comment></tp:nomenclature-citation><tp:nomenclature-citation><tp:taxon-name>Ropalidia flavopicta ornaticeps</tp:taxon-name><comment>; <xref ref-type="bibr" rid="B59">van der Vecht 1962</xref>: 49.</comment></tp:nomenclature-citation><tp:nomenclature-citation><tp:taxon-name>Ropalidia ornaticeps</tp:taxon-name><comment>; <xref ref-type="bibr" rid="B62">Yoshikawa et al. 1969</xref>: 167; <xref ref-type="bibr" rid="B23">Kojima 1996a</xref>: 325.</comment></tp:nomenclature-citation></tp:nomenclature-citation-list></tp:nomenclature><tp:treatment-sec sec-type="Specimens examined"><title>Specimens examined.</title><p>CHINA: 1 ♀ (CATAS), Nada, Danzhou, Hainan, <named-content xmlns:xlink="http://www.w3.org/1999/xlink" content-type="dwc:verbatimCoordinates" xlink:type="simple">19°5'17"N, 109°34'50"E</named-content>, 143 m. VIETNAM: 46 ♀ + 1 ♂ (RMNH, IEBR), Dông Nai, Cát Tien N.P., Mal. traps, x.2005 &amp; iv.–v.2007, C van Achterberg &amp; R de Vries; 1 ♂ (RMNH), Thua Thien Hué, Phong Dién N.R., 23.iii.–6.iv.2001, Mal. traps 6–9, C van Achterberg &amp; R de Vries. THAILAND: 3 ♀, (RMNH), Chiang Khan, 17.vii.1986, R Hensen, with a label "Ropalidia ornaticeps (Cameron, 1900), det. J Kojima, 1996".</p></tp:treatment-sec><tp:treatment-sec sec-type="Remarks"><title>Remarks.</title><p>The clypeus is completely yellow, but sometimes with a small black spot; the occipital carina is variable, sometimes the carina is bent anteriorly as in <italic><tp:taxon-name>Ropalidia flavopicta</tp:taxon-name></italic>.</p></tp:treatment-sec><tp:treatment-sec sec-type="Distribution"><title>Distribution.</title><p>China (Hainan); Cambodia; India, Malay Peninsula; Myanmar; Thailand; Vietnam. (<xref ref-type="bibr" rid="B31">Kojima and Carpenter 1997</xref> and updated to 2006, <xref ref-type="bibr" rid="B34">Kojima et al. 2007</xref>).</p></tp:treatment-sec><tp:treatment-sec><!--Section generated to contain objects referenced in tp:taxon-treatment.--><fig id="F2" position="float" orientation="portrait"><label>Figure 2.</label><caption><p><italic><tp:taxon-name>Ropalidia</tp:taxon-name></italic> spp., habitus (♀). <bold>A</bold> <italic><tp:taxon-name>Ropalidia opifex</tp:taxon-name></italic> van der Vecht, 1962 <bold>B</bold> <italic><tp:taxon-name>Ropalidia ornaticeps</tp:taxon-name></italic> (Cameron, 1900) <bold>C</bold> <italic><tp:taxon-name>Ropalidia parartifex</tp:taxon-name></italic> Tan &amp; van Achterberg, sp. n. (holotype) <bold>D</bold> <italic><tp:taxon-name>Ropalidia rufocollaris</tp:taxon-name></italic> (Cameron, 1900) <bold>E</bold> <italic><tp:taxon-name>Ropalidia santoshae</tp:taxon-name></italic> Das &amp; Gupta, 1989 <bold>F</bold> <italic><tp:taxon-name>Ropalidia scitula</tp:taxon-name></italic> (Bingham, 1897) <bold>G</bold> <italic><tp:taxon-name>Ropalidia stigma</tp:taxon-name></italic> (Smith, 1858) <bold>H</bold> <italic><tp:taxon-name>Ropalidia sumatrae</tp:taxon-name></italic> (Weber, 1801) <bold>I</bold> <italic><tp:taxon-name>Ropalidia taiwana</tp:taxon-name></italic> Sonan, 1935 <bold>J</bold> <italic><tp:taxon-name>Ropalidia variegata</tp:taxon-name></italic> (Smith, 1852).</p></caption><graphic xmlns:xlink="http://www.w3.org/1999/xlink" xlink:href="zookeys-391-001-g002.jpg" position="float" orientation="portrait" xlink:type="simple"/></fig></tp:treatment-sec><ref-list><ref id="B59"><mixed-citation xmlns:xlink="http://www.w3.org/1999/xlink" xlink:type="simple"><person-group><name name-style="western"><surname>van der Vecht</surname><given-names>J</given-names></name></person-group> (<year>1962</year>) <article-title>The Indo-Australian species of the genus <italic>Ropalidia (Icaria)</italic> (Hymenoptera,Vespidae) (second part).</article-title><source>Zoologische Verhandelingen</source><volume>57</volume>: <fpage>1</fpage>-<lpage>72</lpage>.</mixed-citation></ref><ref id="B62"><mixed-citation xmlns:xlink="http://www.w3.org/1999/xlink" xlink:type="simple"><person-group><name name-style="western"><surname>Yoshikawa</surname><given-names>K</given-names></name><name name-style="western"><surname>Ohgushi</surname><given-names>R</given-names></name><name name-style="western"><surname>Sakagami</surname><given-names>SF</given-names></name></person-group> (<year>1969</year>) <article-title>Preliminary report on entomology of the Osaka City University 5th Scientific Expedition to Southeast Asia 1966 – With descriptions of two new genera of stenogastrine wasps by J. Van der Vecht.</article-title><source>Nature and Life in Southeast Asia</source><volume>6</volume>: <fpage>153</fpage>–<lpage>182</lpage>, <comment>pls. 1–75</comment>.</mixed-citation></ref><ref id="B23"><mixed-citation xmlns:xlink="http://www.w3.org/1999/xlink" xlink:type="simple"><person-group><name name-style="western"><surname>Kojima</surname><given-names>J</given-names></name></person-group> (<year>1996a</year>) <article-title>Taxonomy of the <italic>Ropalidia flavopicta</italic>-complex (Hymenoptera: Vespidae: Polistinae).</article-title><source>Zoologische Mededelingen</source><volume>70</volume>: <fpage>325</fpage>-<lpage>347</lpage>.</mixed-citation></ref><ref id="B31"><mixed-citation xmlns:xlink="http://www.w3.org/1999/xlink" xlink:type="simple"><person-group><name name-style="western"><surname>Kojima</surname><given-names>J</given-names></name><name name-style="western"><surname>Carpenter</surname><given-names>JM</given-names></name></person-group> (<year>1997</year>) <article-title>Catalog of species in the polistine tribe Ropalidiini (Hymenoptera: Vespidae).</article-title><source>American Museum Novitates</source><volume>3199</volume>: <fpage>1</fpage>-<lpage>96</lpage>.</mixed-citation></ref><ref id="B34"><mixed-citation xmlns:xlink="http://www.w3.org/1999/xlink" xlink:type="simple"><person-group><name name-style="western"><surname>Kojima</surname><given-names>J</given-names></name><name name-style="western"><surname>Lambert</surname><given-names>K</given-names></name><name name-style="western"><surname>Nguyen</surname><given-names>LTP</given-names></name><name name-style="western"><surname>Saito</surname><given-names>F</given-names></name></person-group> (<year>2007</year>) <article-title>Taxonomic notes on the paper wasps of the genus <italic>Ropalidia</italic> in the Indian subcontinent (Hymenoptera: Vespidae).</article-title><source>Entomological Science</source><volume>10</volume>(<issue>4</issue>): <fpage>373</fpage>-<lpage>393</lpage>. doi: <ext-link ext-link-type="doi" xlink:href="10.1111/j.1479-8298.2007.00237.x" xlink:type="simple">10.1111/j.1479-8298.2007.00237.x</ext-link></mixed-citation></ref></ref-list></tp:taxon-treatment>
