# Supplementary material for: Pictorial key to species of the genus Ropalidia Guérin-Méneville, 1831 (Hymenoptera, Vespidae) from China, with description of one new species
Source: Zookeys. 2014 Mar 19;(391):1–35. doi: 10.3897/zookeys.391.6606 (PMC3974441; doi:10.3897/zookeys.391.6606)
Supplement: XML Treatment for Ropalidia stigma [file zookeys.391.6606-treatment19.xml]

<!DOCTYPE tp:taxon-treatment
  PUBLIC "-//TaxonX//DTD Taxonomic Treatment Publishing DTD v0 20100105//EN" "tax-treatment-NSO.dtd">
<tp:taxon-treatment xmlns:tp="http://www.plazi.org/taxpub"><tp:treatment-meta><mixed-citation publication-type="journal"><person-group><name><surname>Tan</surname><given-names>Jiang-Li</given-names></name><name><surname>Van Achterberg</surname><given-names>Kees</given-names></name><name><surname>Chen</surname><given-names>Xue-Xin</given-names></name></person-group><article-title>Pictorial key to species of the genus <italic>Ropalidia</italic> Guérin-Méneville, 1831 (Hymenoptera, Vespidae) from China, with description of one new species</article-title><source>Zookeys</source><day>19</day><month>3</month><year>2014</year><volume>2014</volume><issue>391</issue><fpage>1</fpage><lpage>35</lpage><pub-id pub-id-type="doi">10.3897/zookeys.391.6606</pub-id></mixed-citation></tp:treatment-meta><tp:nomenclature><tp:taxon-name>
                        <tp:taxon-name-part taxon-name-part-type="genus">Ropalidia</tp:taxon-name-part>
                        <tp:taxon-name-part taxon-name-part-type="species">stigma</tp:taxon-name-part>
                        <object-id xmlns:xlink="http://www.w3.org/1999/xlink" xlink:type="simple">http://species-id.net/wiki/Ropalidia_stigma</object-id>
                    </tp:taxon-name><tp:taxon-authority>(Smith, 1858)</tp:taxon-authority><xref ref-type="fig" rid="F2">Figure 2G</xref><tp:nomenclature-citation-list><tp:nomenclature-citation><tp:taxon-name>Polybia stigma</tp:taxon-name><comment> Smith, 1858: 114. Type locality: Borneo (Sarawak).</comment></tp:nomenclature-citation><tp:nomenclature-citation><tp:taxon-name>Icaria stigma</tp:taxon-name><comment>; du <xref ref-type="bibr" rid="B6">Buysson 1913</xref>: 296.</comment></tp:nomenclature-citation><tp:nomenclature-citation><tp:taxon-name>Parapolybia stigma</tp:taxon-name><comment>; <xref ref-type="bibr" rid="B49">von Schulthess 1913</xref>: 164.</comment></tp:nomenclature-citation><tp:nomenclature-citation><tp:taxon-name>Ropalidia stigma stigma</tp:taxon-name><comment>; <xref ref-type="bibr" rid="B58">van der Vecht 1941</xref>: 110.</comment></tp:nomenclature-citation><tp:nomenclature-citation><tp:taxon-name>Ropalidia stigma nigrolineata</tp:taxon-name><comment> van der Vecht, 1962: 18. Syn. by <xref ref-type="bibr" rid="B44">Nguyen et al. (2006)</xref>.</comment></tp:nomenclature-citation><tp:nomenclature-citation><tp:taxon-name>Ropalidia stigma rufa</tp:taxon-name><comment> van der Vecht, 1941: 130. Syn. by <xref ref-type="bibr" rid="B44">Nguyen et al. (2006)</xref>.</comment></tp:nomenclature-citation><!--PageBreak--></tp:nomenclature-citation-list></tp:nomenclature><tp:treatment-sec sec-type="Specimens examined"><title>Specimens examined.</title><p>CHINA: 1 ♀ (ZJUH), Guishan, Heyuan, Guangdong, 18.v.2002, no. 20028494, ZF Xu; 1 ♀ (NWUM), Luofu, Huizhou, Guangdong, 250 m, 12.vii.2004, CT Zhang; 1 ♀ (ZJUH), Dongzhong, Fangcheng, Guangxi, 8.xii.2001, ZQ He; 1 ♀ (ZJUH), Baise, Guangxi, 2.vi.1982, no. 822126, JH He; 9 ♀ + 2 ♂ (NWUM), Yaoqu, Mengla, Yunnan, 27–30.ix.2010, JL Tan; 7 ♀ + 2 ♂ (NWUM), Longmen, Shangyong, Yunnan, 26–27.ix.2010, JL Tan; 1 ♀ (GSFA) Xishuangbanna, Wangtianshu, Yunnan, 610 m, 23.iv. 2002, SP Sun; 1 ♀ (NWAM), Yaoqu, Mengla, Yunnan, 640 m, 6.v.1991, GC Liu &amp; WZ Cai; 12 ♀ + 1 ♂ (NWUM), Beibeng, Motuo, Tibet, 10.viii.2011, HL Yang &amp; JB Wang; 1 ♀ (NWUM), Motuo, Tibet, (<named-content xmlns:xlink="http://www.w3.org/1999/xlink" content-type="dwc:verbatimCoordinates" xlink:type="simple">29°19'37.5"N, 95°19'44.6"E</named-content>), 15.viii.2011, HL Yang &amp; JB Wang; 1 ♀ (ZJUH), Hongmao Village, Yuanmen, Baisha, Hainan, 29.iv.2010, JL Tan; 2 ♀ (ZJUH), Bawangling, Hainan, 19.viii.2000, no. 200104356, -67, ZF Xu; 1 ♀ (CATAS), Leguang Farm, Ledong, Hainan, 14.vii.2011, <named-content xmlns:xlink="http://www.w3.org/1999/xlink" content-type="dwc:verbatimCoordinates" xlink:type="simple">18°37'0"N, 109°6'39"E</named-content>, no. 07018, WJ Zhu; 4 ♀ + 2 ♂ (CATAS), Nada, Danzhou, Hainan, <named-content xmlns:xlink="http://www.w3.org/1999/xlink" content-type="dwc:verbatimCoordinates" xlink:type="simple">19°05'17"N, 109°34'50"E</named-content>, 143 m. INDONESIA: 2 ♀ + 2 ♂ (RMNH), Sumatra/Ind., viii-ix.1989, F. Moussault. VIETNAM: 5 ♀ (RMNH), S. Vietnam: Dak Lak, Chu Yang Sin N.P., Krong K’Mar, 550–610 m, 21–26.x.2005, C van Achterberg &amp; R de Vries, (mesoscutum with a pair of narrow yellow stripes vaguely visible in the reddish brown mark); 1 ♀ (RMNH), S. Vietnam: Dông Nai, Cát Tien N.P., <italic><tp:taxon-name>Ficus</tp:taxon-name></italic> trail, Mal. traps, c 100 m, 9–30.iv.2007, MP Quy &amp; NT Manh; 1 ♀ (RMNH), same data, but Botanical garden, Mal. traps 14–19, c 100 m, 14–20.v.2007, C van Achterberg &amp; R de Vries; 1 ♀ (RMNH), same data, but c 100 m, 6.x.2005, Ecotrail, C van Achterberg &amp; R de Vries (similar to Chinese specimens with small yellow spots on second tergite and sternite). MALAYSIA: 1 ♀ (RMNH), Penang Isl., Malaya, Batu Feringgi, 25.ii.1963, MA Lieftinck; 2 ♀ (RMNH), Perlis, Bukit Bingtang, Forest Res. (Kangar), 23.ii.1963, MA Lieftinck.</p></tp:treatment-sec><tp:treatment-sec sec-type="Remarks"><title>Remarks.</title><p>Specimens from Tibet are slightly darker than those from Yunnan and the basal yellow marks of the second sternite are very small or lacking. Chinese specimens have the gena slightly wider and the first tergite longer than other specimens, 3.0–3.5 times as long as high with small yellow patches. Specimens from Vietnam and Malaysia have the first tergite shorter, about 2.9 times as long as high with large yellow patches.</p></tp:treatment-sec><tp:treatment-sec sec-type="Distribution"><title>Distribution.</title><p>China (Hainan, Guangdong, Guangxi, Yunnan, Tibet); Bali; Borneo; India; Java; Malay Peninsula; Myanmar; Nepal; Philippine Islands; Sri Lanka; Sumatra; Thailand; Vietnam. (<xref ref-type="bibr" rid="B31">Kojima and Carpenter 1997</xref> and updated to 2006, <xref ref-type="bibr" rid="B44">Nguyen et al. 2006</xref>, <xref ref-type="bibr" rid="B34">Kojima et al. 2007</xref>).</p></tp:treatment-sec><tp:treatment-sec><!--Section generated to contain objects referenced in tp:taxon-treatment.--><fig id="F2" position="float" orientation="portrait"><label>Figure 2.</label><caption><p><italic><tp:taxon-name>Ropalidia</tp:taxon-name></italic> spp., habitus (♀). <bold>A</bold> <italic><tp:taxon-name>Ropalidia opifex</tp:taxon-name></italic> van der Vecht, 1962 <bold>B</bold> <italic><tp:taxon-name>Ropalidia ornaticeps</tp:taxon-name></italic> (Cameron, 1900) <bold>C</bold> <italic><tp:taxon-name>Ropalidia parartifex</tp:taxon-name></italic> Tan &amp; van Achterberg, sp. n. (holotype) <bold>D</bold> <italic><tp:taxon-name>Ropalidia rufocollaris</tp:taxon-name></italic> (Cameron, 1900) <bold>E</bold> <italic><tp:taxon-name>Ropalidia santoshae</tp:taxon-name></italic> Das &amp; Gupta, 1989 <bold>F</bold> <italic><tp:taxon-name>Ropalidia scitula</tp:taxon-name></italic> (Bingham, 1897) <bold>G</bold> <italic><tp:taxon-name>Ropalidia stigma</tp:taxon-name></italic> (Smith, 1858) <bold>H</bold> <italic><tp:taxon-name>Ropalidia sumatrae</tp:taxon-name></italic> (Weber, 1801) <bold>I</bold> <italic><tp:taxon-name>Ropalidia taiwana</tp:taxon-name></italic> Sonan, 1935 <bold>J</bold> <italic><tp:taxon-name>Ropalidia variegata</tp:taxon-name></italic> (Smith, 1852).</p></caption><graphic xmlns:xlink="http://www.w3.org/1999/xlink" xlink:href="zookeys-391-001-g002.jpg" position="float" orientation="portrait" xlink:type="simple"/></fig></tp:treatment-sec><ref-list><ref id="B6"><mixed-citation xmlns:xlink="http://www.w3.org/1999/xlink" xlink:type="simple"><person-group><name name-style="western"><surname>Buysson</surname><given-names>R du</given-names></name></person-group> (<year>1913</year>) <article-title>Sur quelques Vespides (Hym.).</article-title><source>Bulletin de la Société entomologique de France</source><volume>1913</volume>: <fpage>296</fpage>-<lpage>299</lpage>.</mixed-citation></ref><ref id="B49"><mixed-citation xmlns:xlink="http://www.w3.org/1999/xlink" xlink:type="simple"><person-group><name name-style="western"><surname>von Schulthess</surname><given-names>A</given-names></name></person-group> (<year>1913</year>) <article-title><italic>Parapolybia</italic> Saussure Vespidae sociales.</article-title><source>Mitteilungen der Schweizerischen Entomologischen Gesellschaft</source><volume>12</volume>: <fpage>152</fpage>-<lpage>164</lpage>.</mixed-citation></ref><ref id="B58"><mixed-citation xmlns:xlink="http://www.w3.org/1999/xlink" xlink:type="simple"><person-group><name name-style="western"><surname>van der Vecht</surname><given-names>J</given-names></name></person-group> (<year>1941</year>) <article-title>The Indo-Australian species of the genus <italic>Ropalidia</italic> (= <italic>Icaria</italic>) (Hym., Vespidae) (first part).</article-title><source>Treubia</source><volume>18</volume>: <fpage>103</fpage>-<lpage>190</lpage>.</mixed-citation></ref><ref id="B44"><mixed-citation xmlns:xlink="http://www.w3.org/1999/xlink" xlink:type="simple"><person-group><name name-style="western"><surname>Nguyen</surname><given-names>LTP</given-names></name><name name-style="western"><surname>Kojima</surname><given-names>J</given-names></name><name name-style="western"><surname>Saito</surname><given-names>F</given-names></name><name name-style="western"><surname>Carpenter</surname><given-names>JM</given-names></name></person-group> (<year>2006</year>) <article-title>Vespidae (Hymenoptera) of Vietnam 3: Synoptic key to Vietnamese species of the polistine genus <italic>Ropalidia</italic>, with notes on taxonomy and distribution.</article-title><source>Entomological Science</source><volume>9</volume>(<issue>1</issue>): <fpage>93</fpage>-<lpage>107</lpage>. doi: <ext-link ext-link-type="doi" xlink:href="10.1111/j.1479-8298.2006.00157.x" xlink:type="simple">10.1111/j.1479-8298.2006.00157.x</ext-link></mixed-citation></ref><ref id="B31"><mixed-citation xmlns:xlink="http://www.w3.org/1999/xlink" xlink:type="simple"><person-group><name name-style="western"><surname>Kojima</surname><given-names>J</given-names></name><name name-style="western"><surname>Carpenter</surname><given-names>JM</given-names></name></person-group> (<year>1997</year>) <article-title>Catalog of species in the polistine tribe Ropalidiini (Hymenoptera: Vespidae).</article-title><source>American Museum Novitates</source><volume>3199</volume>: <fpage>1</fpage>-<lpage>96</lpage>.</mixed-citation></ref><ref id="B34"><mixed-citation xmlns:xlink="http://www.w3.org/1999/xlink" xlink:type="simple"><person-group><name name-style="western"><surname>Kojima</surname><given-names>J</given-names></name><name name-style="western"><surname>Lambert</surname><given-names>K</given-names></name><name name-style="western"><surname>Nguyen</surname><given-names>LTP</given-names></name><name name-style="western"><surname>Saito</surname><given-names>F</given-names></name></person-group> (<year>2007</year>) <article-title>Taxonomic notes on the paper wasps of the genus <italic>Ropalidia</italic> in the Indian subcontinent (Hymenoptera: Vespidae).</article-title><source>Entomological Science</source><volume>10</volume>(<issue>4</issue>): <fpage>373</fpage>-<lpage>393</lpage>. doi: <ext-link ext-link-type="doi" xlink:href="10.1111/j.1479-8298.2007.00237.x" xlink:type="simple">10.1111/j.1479-8298.2007.00237.x</ext-link></mixed-citation></ref></ref-list></tp:taxon-treatment>
