# Supplementary material for: Pictorial key to species of the genus Ropalidia Guérin-Méneville, 1831 (Hymenoptera, Vespidae) from China, with description of one new species
Source: Zookeys. 2014 Mar 19;(391):1–35. doi: 10.3897/zookeys.391.6606 (PMC3974441; doi:10.3897/zookeys.391.6606)
Supplement: XML Treatment for Ropalidia sumatrae [file zookeys.391.6606-treatment20.xml]

<!DOCTYPE tp:taxon-treatment
  PUBLIC "-//TaxonX//DTD Taxonomic Treatment Publishing DTD v0 20100105//EN" "tax-treatment-NSO.dtd">
<tp:taxon-treatment xmlns:tp="http://www.plazi.org/taxpub"><tp:treatment-meta><mixed-citation publication-type="journal"><person-group><name><surname>Tan</surname><given-names>Jiang-Li</given-names></name><name><surname>Van Achterberg</surname><given-names>Kees</given-names></name><name><surname>Chen</surname><given-names>Xue-Xin</given-names></name></person-group><article-title>Pictorial key to species of the genus <italic>Ropalidia</italic> Guérin-Méneville, 1831 (Hymenoptera, Vespidae) from China, with description of one new species</article-title><source>Zookeys</source><day>19</day><month>3</month><year>2014</year><volume>2014</volume><issue>391</issue><fpage>1</fpage><lpage>35</lpage><pub-id pub-id-type="doi">10.3897/zookeys.391.6606</pub-id></mixed-citation></tp:treatment-meta><tp:nomenclature><tp:taxon-name>
                        <tp:taxon-name-part taxon-name-part-type="genus">Ropalidia</tp:taxon-name-part>
                        <tp:taxon-name-part taxon-name-part-type="species">sumatrae</tp:taxon-name-part>
                        <object-id xmlns:xlink="http://www.w3.org/1999/xlink" xlink:type="simple">http://species-id.net/wiki/Ropalidia_sumatrae</object-id>
                    </tp:taxon-name><tp:taxon-authority>(Weber, 1801)</tp:taxon-authority><xref ref-type="fig" rid="F2">Figure 2H</xref><tp:nomenclature-citation-list><tp:nomenclature-citation><tp:taxon-name>Vespa sumatrae</tp:taxon-name><comment> Weber, 1801: 103. Type locality: Sumatra.</comment></tp:nomenclature-citation><tp:nomenclature-citation><tp:taxon-name>Icaria sumatrae</tp:taxon-name><comment>; de Saussure 1854: 241.</comment></tp:nomenclature-citation><tp:nomenclature-citation><tp:taxon-name>Ropalidia sumatrae sumatrae</tp:taxon-name><comment> van der Vecht, 1962: 35.</comment></tp:nomenclature-citation><tp:nomenclature-citation><tp:taxon-name>Ropalidia sumatrae lugubris</tp:taxon-name><comment> van der Vecht, 1941: 104. Syn. by <xref ref-type="bibr" rid="B34">Kojima et al. (2007)</xref>.</comment></tp:nomenclature-citation><tp:nomenclature-citation><tp:taxon-name>Icaria speciosa</tp:taxon-name><comment> de Saussure, 1855: 374. Type locality: Sumatra. Syn. by <xref ref-type="bibr" rid="B58">van der Vecht (1941)</xref>.</comment></tp:nomenclature-citation><!--PageBreak--></tp:nomenclature-citation-list></tp:nomenclature><tp:treatment-sec sec-type="Specimens examined"><title>Specimens examined.</title><p>CHINA: 1 ♀ (NWAM), Menglun, Yunnan,19.v.1991, YL Wang &amp; RG Tian; 1 ♀ (ZJUH), id., but 12.iv.1981, JH He, no. 811796; 2 ♀ (ZJUH), Sanchahe, Yunnan, 10.iv.1981, JH He, no. 811812; 1 ♀ (ZJUH), Mt. Youle, Yunnan,17.iv.1981, JH He, no. 811873. MALAYSIA: 2 ♂ (RMNH), Sabah, Brumas, NBT, 23–27.i.1973, K.M. Guichard; 1 ♂ (RMNH), Borneo, Sarawak, trail Bario-Pa Lungan, <named-content xmlns:xlink="http://www.w3.org/1999/xlink" content-type="dwc:verbatimCoordinates" xlink:type="simple">3°48'N, 115°34'E</named-content>, 1100 m, 23.ii.1987, J Huisman; 1 ♀ (RMNH), SW. Sabah, near Long Pa Sia (West), c. 1200 m, 2–14.iv.1987, Mal. trap 7, C van Achterberg. INDONESIA: 1 ♀ (RMNH), N. Sumatra: Allas Valley, near Gumpang, 13.vi.1972, <named-content xmlns:xlink="http://www.w3.org/1999/xlink" content-type="dwc:verbatimCoordinates" xlink:type="simple">3°48'N, 97°29'E</named-content>, J Krikken; 2 ♀ (RMNH), N. Sumatra, Aceh, Ketamba, 400 m, iv.1995, Mal. trap, near edge rainforest, Y van Nierop &amp; C van Achterberg.</p></tp:treatment-sec><tp:treatment-sec sec-type="Remarks"><title>Remarks.</title><p><xref ref-type="bibr" rid="B42">Lee (1982</xref>, <xref ref-type="bibr" rid="B43">1985</xref>) used <italic><tp:taxon-name>Ropalidia speciosa</tp:taxon-name></italic> still as a valid species.</p></tp:treatment-sec><tp:treatment-sec sec-type="Distribution"><title>Distribution.</title><p>China (Yunnan); Bangka; Borneo; India; Malaysia (Sabah, Sarawak) (rec. n.); Myanmar; Sumatra; Thailand; Vietnam. (<xref ref-type="bibr" rid="B42">Lee 1982</xref>, <xref ref-type="bibr" rid="B43">1985</xref>, <xref ref-type="bibr" rid="B31">Kojima and Carpenter 1997</xref> and updated to 2006, <xref ref-type="bibr" rid="B34">Kojima et al. 2007</xref>).</p></tp:treatment-sec><tp:treatment-sec><!--Section generated to contain objects referenced in tp:taxon-treatment.--><fig id="F2" position="float" orientation="portrait"><label>Figure 2.</label><caption><p><italic><tp:taxon-name>Ropalidia</tp:taxon-name></italic> spp., habitus (♀). <bold>A</bold> <italic><tp:taxon-name>Ropalidia opifex</tp:taxon-name></italic> van der Vecht, 1962 <bold>B</bold> <italic><tp:taxon-name>Ropalidia ornaticeps</tp:taxon-name></italic> (Cameron, 1900) <bold>C</bold> <italic><tp:taxon-name>Ropalidia parartifex</tp:taxon-name></italic> Tan &amp; van Achterberg, sp. n. (holotype) <bold>D</bold> <italic><tp:taxon-name>Ropalidia rufocollaris</tp:taxon-name></italic> (Cameron, 1900) <bold>E</bold> <italic><tp:taxon-name>Ropalidia santoshae</tp:taxon-name></italic> Das &amp; Gupta, 1989 <bold>F</bold> <italic><tp:taxon-name>Ropalidia scitula</tp:taxon-name></italic> (Bingham, 1897) <bold>G</bold> <italic><tp:taxon-name>Ropalidia stigma</tp:taxon-name></italic> (Smith, 1858) <bold>H</bold> <italic><tp:taxon-name>Ropalidia sumatrae</tp:taxon-name></italic> (Weber, 1801) <bold>I</bold> <italic><tp:taxon-name>Ropalidia taiwana</tp:taxon-name></italic> Sonan, 1935 <bold>J</bold> <italic><tp:taxon-name>Ropalidia variegata</tp:taxon-name></italic> (Smith, 1852).</p></caption><graphic xmlns:xlink="http://www.w3.org/1999/xlink" xlink:href="zookeys-391-001-g002.jpg" position="float" orientation="portrait" xlink:type="simple"/></fig></tp:treatment-sec><ref-list><ref id="B34"><mixed-citation xmlns:xlink="http://www.w3.org/1999/xlink" xlink:type="simple"><person-group><name name-style="western"><surname>Kojima</surname><given-names>J</given-names></name><name name-style="western"><surname>Lambert</surname><given-names>K</given-names></name><name name-style="western"><surname>Nguyen</surname><given-names>LTP</given-names></name><name name-style="western"><surname>Saito</surname><given-names>F</given-names></name></person-group> (<year>2007</year>) <article-title>Taxonomic notes on the paper wasps of the genus <italic>Ropalidia</italic> in the Indian subcontinent (Hymenoptera: Vespidae).</article-title><source>Entomological Science</source><volume>10</volume>(<issue>4</issue>): <fpage>373</fpage>-<lpage>393</lpage>. doi: <ext-link ext-link-type="doi" xlink:href="10.1111/j.1479-8298.2007.00237.x" xlink:type="simple">10.1111/j.1479-8298.2007.00237.x</ext-link></mixed-citation></ref><ref id="B58"><mixed-citation xmlns:xlink="http://www.w3.org/1999/xlink" xlink:type="simple"><person-group><name name-style="western"><surname>van der Vecht</surname><given-names>J</given-names></name></person-group> (<year>1941</year>) <article-title>The Indo-Australian species of the genus <italic>Ropalidia</italic> (= <italic>Icaria</italic>) (Hym., Vespidae) (first part).</article-title><source>Treubia</source><volume>18</volume>: <fpage>103</fpage>-<lpage>190</lpage>.</mixed-citation></ref><ref id="B42"><mixed-citation xmlns:xlink="http://www.w3.org/1999/xlink" xlink:type="simple"><person-group><name name-style="western"><surname>Lee</surname><given-names>TS</given-names></name></person-group> (<year>1982</year>) <source>Hornets from agricultural regions of China (Hymenoptera: Vespoidea)</source>. <publisher-name>Agriculture Publishing House</publisher-name>, <publisher-loc>Beijing</publisher-loc>. <comment>[In Chinese]</comment></mixed-citation></ref><ref id="B43"><mixed-citation xmlns:xlink="http://www.w3.org/1999/xlink" xlink:type="simple"><person-group><name name-style="western"><surname>Lee</surname><given-names>TS</given-names></name></person-group> (<year>1985</year>) <source>Fauna of China Economical Insect</source> (<volume>vol. 30</volume>). <chapter-title>Vespoidea</chapter-title>. <publisher-name>China Science Press</publisher-name>, <publisher-loc>Beijing</publisher-loc>. <comment>[In Chinese]</comment></mixed-citation></ref><ref id="B31"><mixed-citation xmlns:xlink="http://www.w3.org/1999/xlink" xlink:type="simple"><person-group><name name-style="western"><surname>Kojima</surname><given-names>J</given-names></name><name name-style="western"><surname>Carpenter</surname><given-names>JM</given-names></name></person-group> (<year>1997</year>) <article-title>Catalog of species in the polistine tribe Ropalidiini (Hymenoptera: Vespidae).</article-title><source>American Museum Novitates</source><volume>3199</volume>: <fpage>1</fpage>-<lpage>96</lpage>.</mixed-citation></ref></ref-list></tp:taxon-treatment>
