# Supplementary material for: Pictorial key to species of the genus Ropalidia Guérin-Méneville, 1831 (Hymenoptera, Vespidae) from China, with description of one new species
Source: Zookeys. 2014 Mar 19;(391):1–35. doi: 10.3897/zookeys.391.6606 (PMC3974441; doi:10.3897/zookeys.391.6606)
Supplement: XML Treatment for Ropalidia taiwana [file zookeys.391.6606-treatment21.xml]

<!DOCTYPE tp:taxon-treatment
  PUBLIC "-//TaxonX//DTD Taxonomic Treatment Publishing DTD v0 20100105//EN" "tax-treatment-NSO.dtd">
<tp:taxon-treatment xmlns:tp="http://www.plazi.org/taxpub"><tp:treatment-meta><mixed-citation publication-type="journal"><person-group><name><surname>Tan</surname><given-names>Jiang-Li</given-names></name><name><surname>Van Achterberg</surname><given-names>Kees</given-names></name><name><surname>Chen</surname><given-names>Xue-Xin</given-names></name></person-group><article-title>Pictorial key to species of the genus <italic>Ropalidia</italic> Guérin-Méneville, 1831 (Hymenoptera, Vespidae) from China, with description of one new species</article-title><source>Zookeys</source><day>19</day><month>3</month><year>2014</year><volume>2014</volume><issue>391</issue><fpage>1</fpage><lpage>35</lpage><pub-id pub-id-type="doi">10.3897/zookeys.391.6606</pub-id></mixed-citation></tp:treatment-meta><tp:nomenclature><tp:taxon-name>
                        <tp:taxon-name-part taxon-name-part-type="genus">Ropalidia</tp:taxon-name-part>
                        <tp:taxon-name-part taxon-name-part-type="species">taiwana</tp:taxon-name-part>
                        <object-id xmlns:xlink="http://www.w3.org/1999/xlink" xlink:type="simple">http://species-id.net/wiki/Ropalidia_taiwana</object-id>
                    </tp:taxon-name><tp:taxon-authority>Sonan, 1935</tp:taxon-authority><xref ref-type="fig" rid="F2">Figure 2I</xref><tp:nomenclature-citation-list><tp:nomenclature-citation><tp:taxon-name>Ropalidia taiwana</tp:taxon-name><comment> Sonan, 1935: 199. Type locality: China (Taiwan: Shinchiku).</comment></tp:nomenclature-citation><tp:nomenclature-citation><tp:taxon-name>Ropalidia taiwana taiwana</tp:taxon-name><comment>; <xref ref-type="bibr" rid="B20">Iwata 1976</xref>: 295; <xref ref-type="bibr" rid="B42">Lee 1982</xref>: 83, 92; <xref ref-type="bibr" rid="B43">1985</xref>: 46, 52.</comment></tp:nomenclature-citation><tp:nomenclature-citation><tp:taxon-name>Ropalidia taiwana</tp:taxon-name><comment> var. <italic>koshunensis</italic> Sonan, 1935: 199, type locality: China (Taiwan: Koshun). Syn. by <xref ref-type="bibr" rid="B57">Starr (1992)</xref>.</comment></tp:nomenclature-citation><tp:nomenclature-citation><tp:taxon-name>Ropalidia taiwana koshunensis</tp:taxon-name><comment>; <xref ref-type="bibr" rid="B19">Iwata 1969</xref>: 367.</comment></tp:nomenclature-citation><tp:nomenclature-citation><tp:taxon-name>Ropalidia formosana</tp:taxon-name><comment> Kuo, in <xref ref-type="bibr" rid="B38">Kuo and Yeh 1987</xref>: 84, type locality: China (Taiwan: Wufeng). Syn. by <xref ref-type="bibr" rid="B57">Starr (1992)</xref>.</comment></tp:nomenclature-citation></tp:nomenclature-citation-list></tp:nomenclature><tp:treatment-sec sec-type="Specimens examined"><title>Specimens examined.</title><p>CHINA: Type material of <!--PageBreak--><italic><tp:taxon-name>Ropalidia taiwana</tp:taxon-name></italic>, no. 90-96 in TARI: 1 ♀, Holotype, Shinchiku, Formosa 18.vii.1-30, J Sonan, K Miyake; paratypes: 1 ♀, id.; 1 ♀, Hassenzan, 23.x.1932, K Nomura; 1 ♂, Horisha, 2.xii.1916, T Shiraki; 1 ♀, Koshun, Formosa, 1918, iv.25–v.25. J Sonan, K Miyake, M Yoshino; 1 ♀, Urai, vii.1931, J Sonan; 1 ♀ (RMNH), Eassenzan, Formosa, 23.vi.1934, L Gressitt. Type material of <italic><tp:taxon-name>Ropalidia taiwana</tp:taxon-name></italic> var. <italic>koshunensis</italic> Sonan, 1935, confirmed by J Kojima &amp; F Saito, 2010: 1 ♀, Holotype, Kuraru, 13.x.1926, J Sonan, “<italic>Ropalidia taiwana Sonan var. formosensis</italic> Sonan, DET. J SONAN. Type label, “97”; Paratypes: 6 ♀ + 5 ♂ with same data; 2 ♀, with same data but 14.x.1926; 1 ♀ “Koshun 1918.iv.25–v.25, J Sonan, K Miyake, M Yoshino; 1 ♂, Koushun, 25.iii.1930, T Shiraki”. 1 ♀ (RMNH), Rokki, Formosa, 20.v.1934, L Gressitt; 2 ♀ (RMNH), Kosempo, Formosa, 11.vii.1911, H Sauter; 2 ♀ (RMNH), Taihorin, Formosa, 10.v, H Sauter; 1 ♂ (RMNH), Taihorinsho, Formosa, H Sauter; 1 ♀ (RMNH), Ku-ling, Jiangxi, 13.ii.1935, O Piel; 1 ♀ (RMNH), Kuatun, Fujian, <named-content xmlns:xlink="http://www.w3.org/1999/xlink" content-type="dwc:verbatimCoordinates" xlink:type="simple">27°40'N, 117°40'E</named-content>, 2300 m, 14.iv.1938, LJ Klapperich; 1 ♀ (ZJUH), Mt. Baxian, Heiping, Taizhong, Taiwan, <named-content xmlns:xlink="http://www.w3.org/1999/xlink" content-type="dwc:verbatimCoordinates" xlink:type="simple">24°11'N, 121°E</named-content>, 4–5.vi.2011, P Tang. MYANMAR: 2 ♀ (RMNH), Sadon, 1200 m, 28.vi.–5.vii.1934, R Malaise; 2 ♀ (RMNH), Taunggyi, S. Shan States, 1.viii.–22.ix.1934, R Malaise.</p></tp:treatment-sec><tp:treatment-sec sec-type="Distribution"><title>Distribution.</title><p>China (Jiangxi, Fujian, Taiwan); Myanmar. (<xref ref-type="bibr" rid="B31">Kojima and Carpenter 1997</xref> and updated to 2006)</p></tp:treatment-sec><tp:treatment-sec><!--Section generated to contain objects referenced in tp:taxon-treatment.--><fig id="F2" position="float" orientation="portrait"><label>Figure 2.</label><caption><p><italic><tp:taxon-name>Ropalidia</tp:taxon-name></italic> spp., habitus (♀). <bold>A</bold> <italic><tp:taxon-name>Ropalidia opifex</tp:taxon-name></italic> van der Vecht, 1962 <bold>B</bold> <italic><tp:taxon-name>Ropalidia ornaticeps</tp:taxon-name></italic> (Cameron, 1900) <bold>C</bold> <italic><tp:taxon-name>Ropalidia parartifex</tp:taxon-name></italic> Tan &amp; van Achterberg, sp. n. (holotype) <bold>D</bold> <italic><tp:taxon-name>Ropalidia rufocollaris</tp:taxon-name></italic> (Cameron, 1900) <bold>E</bold> <italic><tp:taxon-name>Ropalidia santoshae</tp:taxon-name></italic> Das &amp; Gupta, 1989 <bold>F</bold> <italic><tp:taxon-name>Ropalidia scitula</tp:taxon-name></italic> (Bingham, 1897) <bold>G</bold> <italic><tp:taxon-name>Ropalidia stigma</tp:taxon-name></italic> (Smith, 1858) <bold>H</bold> <italic><tp:taxon-name>Ropalidia sumatrae</tp:taxon-name></italic> (Weber, 1801) <bold>I</bold> <italic><tp:taxon-name>Ropalidia taiwana</tp:taxon-name></italic> Sonan, 1935 <bold>J</bold> <italic><tp:taxon-name>Ropalidia variegata</tp:taxon-name></italic> (Smith, 1852).</p></caption><graphic xmlns:xlink="http://www.w3.org/1999/xlink" xlink:href="zookeys-391-001-g002.jpg" position="float" orientation="portrait" xlink:type="simple"/></fig></tp:treatment-sec><ref-list><ref id="B20"><mixed-citation xmlns:xlink="http://www.w3.org/1999/xlink" xlink:type="simple"><person-group><name name-style="western"><surname>Iwata</surname><given-names>K</given-names></name></person-group> (<year>1976</year>) <source>Evolution of Instinct. Comparative Ethology of Hymenoptera</source>. <publisher-name>Amerind Publishing Co.</publisher-name>, <publisher-loc>New Delhi</publisher-loc>. <comment>[Japanese edn in 1971]</comment></mixed-citation></ref><ref id="B42"><mixed-citation xmlns:xlink="http://www.w3.org/1999/xlink" xlink:type="simple"><person-group><name name-style="western"><surname>Lee</surname><given-names>TS</given-names></name></person-group> (<year>1982</year>) <source>Hornets from agricultural regions of China (Hymenoptera: Vespoidea)</source>. <publisher-name>Agriculture Publishing House</publisher-name>, <publisher-loc>Beijing</publisher-loc>. <comment>[In Chinese]</comment></mixed-citation></ref><ref id="B43"><mixed-citation xmlns:xlink="http://www.w3.org/1999/xlink" xlink:type="simple"><person-group><name name-style="western"><surname>Lee</surname><given-names>TS</given-names></name></person-group> (<year>1985</year>) <source>Fauna of China Economical Insect</source> (<volume>vol. 30</volume>). <chapter-title>Vespoidea</chapter-title>. <publisher-name>China Science Press</publisher-name>, <publisher-loc>Beijing</publisher-loc>. <comment>[In Chinese]</comment></mixed-citation></ref><ref id="B57"><mixed-citation xmlns:xlink="http://www.w3.org/1999/xlink" xlink:type="simple"><person-group><name name-style="western"><surname>Starr</surname><given-names>CK</given-names></name></person-group> (<year>1992</year>) <article-title>The social wasps (Hymenoptera: Vespidae) of Taiwan.</article-title><source>Bulletin of the National Museum of Natural Science</source><volume>3</volume>: <fpage>93</fpage>-<lpage>138</lpage>.</mixed-citation></ref><ref id="B19"><mixed-citation xmlns:xlink="http://www.w3.org/1999/xlink" xlink:type="simple"><person-group><name name-style="western"><surname>Iwata</surname><given-names>K</given-names></name></person-group> (<year>1969</year>) <article-title>On the nidification of <italic>Ropalidia (Anthreneida) taiwana kuoshunensis</italic> Sonan in Formosa (Hymenoptera: Vespidae).</article-title><source>Kontyû</source><volume>37</volume>(<issue>4</issue>): <fpage>367</fpage>-<lpage>372</lpage>. <comment>[in Japanese]</comment></mixed-citation></ref><ref id="B38"><mixed-citation xmlns:xlink="http://www.w3.org/1999/xlink" xlink:type="simple"><person-group><name name-style="western"><surname>Kuo</surname><given-names>MC</given-names></name><name name-style="western"><surname>Yeh</surname><given-names>WH</given-names></name></person-group> (<year>1987</year>) <article-title>Ecological studies on <italic>Vespa</italic>, <italic>Polistes</italic>, <italic>Parapolybia</italic> and <italic>Ropalidia</italic> (Study on Vespidae in Taiwan III).</article-title><source>Journal of National Chiayi Institute of Agriculture</source><volume>16</volume>: <fpage>77</fpage>-<lpage>104</lpage>. <comment>[In Chinese with English summary]</comment></mixed-citation></ref><ref id="B31"><mixed-citation xmlns:xlink="http://www.w3.org/1999/xlink" xlink:type="simple"><person-group><name name-style="western"><surname>Kojima</surname><given-names>J</given-names></name><name name-style="western"><surname>Carpenter</surname><given-names>JM</given-names></name></person-group> (<year>1997</year>) <article-title>Catalog of species in the polistine tribe Ropalidiini (Hymenoptera: Vespidae).</article-title><source>American Museum Novitates</source><volume>3199</volume>: <fpage>1</fpage>-<lpage>96</lpage>.</mixed-citation></ref></ref-list></tp:taxon-treatment>
