# Supplementary material for: Pictorial key to species of the genus Ropalidia Guérin-Méneville, 1831 (Hymenoptera, Vespidae) from China, with description of one new species
Source: Zookeys. 2014 Mar 19;(391):1–35. doi: 10.3897/zookeys.391.6606 (PMC3974441; doi:10.3897/zookeys.391.6606)
Supplement: XML Treatment for Ropalidia variegata [file zookeys.391.6606-treatment22.xml]

<!DOCTYPE tp:taxon-treatment
  PUBLIC "-//TaxonX//DTD Taxonomic Treatment Publishing DTD v0 20100105//EN" "tax-treatment-NSO.dtd">
<tp:taxon-treatment xmlns:tp="http://www.plazi.org/taxpub"><tp:treatment-meta><mixed-citation publication-type="journal"><person-group><name><surname>Tan</surname><given-names>Jiang-Li</given-names></name><name><surname>Van Achterberg</surname><given-names>Kees</given-names></name><name><surname>Chen</surname><given-names>Xue-Xin</given-names></name></person-group><article-title>Pictorial key to species of the genus <italic>Ropalidia</italic> Guérin-Méneville, 1831 (Hymenoptera, Vespidae) from China, with description of one new species</article-title><source>Zookeys</source><day>19</day><month>3</month><year>2014</year><volume>2014</volume><issue>391</issue><fpage>1</fpage><lpage>35</lpage><pub-id pub-id-type="doi">10.3897/zookeys.391.6606</pub-id></mixed-citation></tp:treatment-meta><tp:nomenclature><tp:taxon-name>
                        <tp:taxon-name-part taxon-name-part-type="genus">Ropalidia</tp:taxon-name-part>
                        <tp:taxon-name-part taxon-name-part-type="species">variegata</tp:taxon-name-part>
                        <object-id xmlns:xlink="http://www.w3.org/1999/xlink" xlink:type="simple">http://species-id.net/wiki/Ropalidia_variegata</object-id>
                    </tp:taxon-name><tp:taxon-authority>(Smith, 1852)</tp:taxon-authority><xref ref-type="fig" rid="F2">Figure 2J</xref><tp:nomenclature-citation-list><tp:nomenclature-citation><tp:taxon-name>Epipona variegata</tp:taxon-name><comment> Smith, 1852: 48. Type locality: India (Poona).</comment></tp:nomenclature-citation><tp:nomenclature-citation><tp:taxon-name>Icaria variegata</tp:taxon-name><comment>; de Saussure 1854: 237.</comment></tp:nomenclature-citation><tp:nomenclature-citation><tp:taxon-name>Ropalidia variegata</tp:taxon-name><comment>; <xref ref-type="bibr" rid="B3">Bequaert 1918</xref>: 247; <xref ref-type="bibr" rid="B58">van der Vecht 1941</xref>: 104; <xref ref-type="bibr" rid="B34">Kojima et al. 2007</xref>: 387.</comment></tp:nomenclature-citation><tp:nomenclature-citation><tp:taxon-name>Ropalidia variegata variegata</tp:taxon-name><comment>; <xref ref-type="bibr" rid="B58">van der Vecht 1941</xref>: 112.</comment></tp:nomenclature-citation><tp:nomenclature-citation><tp:taxon-name>Icaria pendula</tp:taxon-name><comment> Smith, 1857: 98. Type locality: India (Barelly). Syn. by <xref ref-type="bibr" rid="B58">van der Vecht (1941)</xref>.</comment></tp:nomenclature-citation><tp:nomenclature-citation><tp:taxon-name>Ropalidia pendula</tp:taxon-name><comment>; <xref ref-type="bibr" rid="B45">Richards 1978</xref>: 58.</comment></tp:nomenclature-citation></tp:nomenclature-citation-list></tp:nomenclature><tp:treatment-sec sec-type="Specimens examined"><title>Specimens examined.</title><p>INDIA: 1 ♀, Type, 60-15, E.I.C., with a handwritten label “<italic>variegata</italic> Type, Sm.”, Capt. F. Downes, BM Type 18.846, <xref ref-type="bibr" rid="B58">van der Vecht (1941)</xref> recorded it is Holotype, locality: Poona, India; 1 ♂, India, with a label: “<italic><tp:taxon-name>Ropalidia pendula</tp:taxon-name></italic> Smith” (BMNH); 1 ♀ (RMNH), India, Pinjore, (identified as <italic><tp:taxon-name>Ropalidia variegata</tp:taxon-name></italic> by Dover, 1921). PAKISTAN: 1 ♀ (RMNH), Karachi, 25.i.1934, R Malaise.</p></tp:treatment-sec><tp:treatment-sec sec-type="Remarks"><title>Remarks.</title><p>No specimens from China were available, but the species is included in the key because it has been listed for China. <xref ref-type="bibr" rid="B40">Liu (1936–37)</xref> listed <italic><tp:taxon-name>Ropalidia variegata</tp:taxon-name></italic> (Smith) from China in his catalogue and <italic><tp:taxon-name>Ropalidia variegata variegata</tp:taxon-name></italic> (Smith) was reported from China by <xref ref-type="bibr" rid="B42">Lee (1982</xref>, <xref ref-type="bibr" rid="B43">1985</xref>). However, considering that <xref ref-type="bibr" rid="B42">Lee (1982</xref>, <xref ref-type="bibr" rid="B43">1985</xref>)’s description of the male antenna with its hooked terminal segment, we suspect misidentification of <italic><tp:taxon-name>Ropalidia variegata</tp:taxon-name></italic>.</p></tp:treatment-sec><tp:treatment-sec sec-type="Distribution"><title>Distribution.</title><p>China; India; Malay Peninsula; Myanmar; Nepal; Pakistan; Sulawesi. (<xref ref-type="bibr" rid="B31">Kojima and Carpenter 1997</xref> and updated to 2006).</p></tp:treatment-sec><tp:treatment-sec><!--Section generated to contain objects referenced in tp:taxon-treatment.--><fig id="F2" position="float" orientation="portrait"><label>Figure 2.</label><caption><p><italic><tp:taxon-name>Ropalidia</tp:taxon-name></italic> spp., habitus (♀). <bold>A</bold> <italic><tp:taxon-name>Ropalidia opifex</tp:taxon-name></italic> van der Vecht, 1962 <bold>B</bold> <italic><tp:taxon-name>Ropalidia ornaticeps</tp:taxon-name></italic> (Cameron, 1900) <bold>C</bold> <italic><tp:taxon-name>Ropalidia parartifex</tp:taxon-name></italic> Tan &amp; van Achterberg, sp. n. (holotype) <bold>D</bold> <italic><tp:taxon-name>Ropalidia rufocollaris</tp:taxon-name></italic> (Cameron, 1900) <bold>E</bold> <italic><tp:taxon-name>Ropalidia santoshae</tp:taxon-name></italic> Das &amp; Gupta, 1989 <bold>F</bold> <italic><tp:taxon-name>Ropalidia scitula</tp:taxon-name></italic> (Bingham, 1897) <bold>G</bold> <italic><tp:taxon-name>Ropalidia stigma</tp:taxon-name></italic> (Smith, 1858) <bold>H</bold> <italic><tp:taxon-name>Ropalidia sumatrae</tp:taxon-name></italic> (Weber, 1801) <bold>I</bold> <italic><tp:taxon-name>Ropalidia taiwana</tp:taxon-name></italic> Sonan, 1935 <bold>J</bold> <italic><tp:taxon-name>Ropalidia variegata</tp:taxon-name></italic> (Smith, 1852).</p></caption><graphic xmlns:xlink="http://www.w3.org/1999/xlink" xlink:href="zookeys-391-001-g002.jpg" position="float" orientation="portrait" xlink:type="simple"/></fig></tp:treatment-sec><ref-list><ref id="B3"><mixed-citation xmlns:xlink="http://www.w3.org/1999/xlink" xlink:type="simple"><person-group><name name-style="western"><surname>Bequaert</surname><given-names>JC</given-names></name></person-group> (<year>1918</year>) <article-title>A revision of the Vespidae of the Belgian Congo based on the collection of the American Museum Congo expedition, with a list of Ethiopian diplopterous wasps.</article-title><source>Bulletin of the American Museum of Natural History</source><volume>39</volume>: <fpage>1</fpage>-<lpage>384</lpage>.</mixed-citation></ref><ref id="B58"><mixed-citation xmlns:xlink="http://www.w3.org/1999/xlink" xlink:type="simple"><person-group><name name-style="western"><surname>van der Vecht</surname><given-names>J</given-names></name></person-group> (<year>1941</year>) <article-title>The Indo-Australian species of the genus <italic>Ropalidia</italic> (= <italic>Icaria</italic>) (Hym., Vespidae) (first part).</article-title><source>Treubia</source><volume>18</volume>: <fpage>103</fpage>-<lpage>190</lpage>.</mixed-citation></ref><ref id="B34"><mixed-citation xmlns:xlink="http://www.w3.org/1999/xlink" xlink:type="simple"><person-group><name name-style="western"><surname>Kojima</surname><given-names>J</given-names></name><name name-style="western"><surname>Lambert</surname><given-names>K</given-names></name><name name-style="western"><surname>Nguyen</surname><given-names>LTP</given-names></name><name name-style="western"><surname>Saito</surname><given-names>F</given-names></name></person-group> (<year>2007</year>) <article-title>Taxonomic notes on the paper wasps of the genus <italic>Ropalidia</italic> in the Indian subcontinent (Hymenoptera: Vespidae).</article-title><source>Entomological Science</source><volume>10</volume>(<issue>4</issue>): <fpage>373</fpage>-<lpage>393</lpage>. doi: <ext-link ext-link-type="doi" xlink:href="10.1111/j.1479-8298.2007.00237.x" xlink:type="simple">10.1111/j.1479-8298.2007.00237.x</ext-link></mixed-citation></ref><ref id="B45"><mixed-citation xmlns:xlink="http://www.w3.org/1999/xlink" xlink:type="simple"><person-group><name name-style="western"><surname>Richards</surname><given-names>OW</given-names></name></person-group> (<year>1978</year>) <article-title>The Australian social wasps (Hymenoptera: Vespidae).</article-title><source>Australian Journal of Zoology</source>. <series>Supplement series</series><volume>61</volume>: <fpage>1</fpage>-<lpage>132</lpage>.</mixed-citation></ref><ref id="B40"><mixed-citation xmlns:xlink="http://www.w3.org/1999/xlink" xlink:type="simple"><person-group><name name-style="western"><surname>Liu</surname><given-names>CL</given-names></name></person-group> (<year>1936-1937</year>) <article-title>A bibliographic and synonymic catalogue of the Vespidae of China, with a cross-referring index for the genera and species.</article-title><source>Peking Natural History Bulletin</source>, <volume>Vol. II</volume>, <issue>Part 3</issue>, <fpage>205</fpage>–<lpage>232</lpage>.</mixed-citation></ref><ref id="B42"><mixed-citation xmlns:xlink="http://www.w3.org/1999/xlink" xlink:type="simple"><person-group><name name-style="western"><surname>Lee</surname><given-names>TS</given-names></name></person-group> (<year>1982</year>) <source>Hornets from agricultural regions of China (Hymenoptera: Vespoidea)</source>. <publisher-name>Agriculture Publishing House</publisher-name>, <publisher-loc>Beijing</publisher-loc>. <comment>[In Chinese]</comment></mixed-citation></ref><ref id="B43"><mixed-citation xmlns:xlink="http://www.w3.org/1999/xlink" xlink:type="simple"><person-group><name name-style="western"><surname>Lee</surname><given-names>TS</given-names></name></person-group> (<year>1985</year>) <source>Fauna of China Economical Insect</source> (<volume>vol. 30</volume>). <chapter-title>Vespoidea</chapter-title>. <publisher-name>China Science Press</publisher-name>, <publisher-loc>Beijing</publisher-loc>. <comment>[In Chinese]</comment></mixed-citation></ref><ref id="B31"><mixed-citation xmlns:xlink="http://www.w3.org/1999/xlink" xlink:type="simple"><person-group><name name-style="western"><surname>Kojima</surname><given-names>J</given-names></name><name name-style="western"><surname>Carpenter</surname><given-names>JM</given-names></name></person-group> (<year>1997</year>) <article-title>Catalog of species in the polistine tribe Ropalidiini (Hymenoptera: Vespidae).</article-title><source>American Museum Novitates</source><volume>3199</volume>: <fpage>1</fpage>-<lpage>96</lpage>.</mixed-citation></ref></ref-list></tp:taxon-treatment>
